# Supplementary material for: ACE2 expression in adipose tissue is associated with COVID-19 cardio-metabolic risk factors and cell type composition
Source: medRxiv. 2020 Aug 14:2020.08.11.20171108. Preprint. [Version 1] doi: 10.1101/2020.08.11.20171108 (PMC7430606; doi:10.1101/2020.08.11.20171108)
Supplement: Supplement 2020 [file 93049-2020.08.11.20171108-2.xlsx]

## Sheet: S1
ACE2 adipose tissue expression phenotypic association results - Base model
	TwinsUK						METSIM						FUSION						Random effects meta-analysis						Heterogeneity
Phenotype	N	Beta	SE	LCI	UCI	Pvalue	N	Beta	SE	LCI	UCI	Pvalue	N	Beta	SE	LCI	UCI	Pvalue	N	Beta	SE	LCI	UCI	Pvalue	Q-test Pvalue	I2
Fasting insulin	601	-0.16	0.048	-0.25408	-0.06592	0.000825	426	-0.08	0.057	-0.19172	0.03172	0.1613	207	-0.06354	0.0914	-0.242684	0.115604	0.48786	1234	-0.118016	0.0340696	-0.184792	-0.0512412	0.000532	0.457239	0
Fasting glucose	602	-0.013	0.041	-0.09336	0.06736	0.757	426	-0.03	0.049	-0.12604	0.06604	0.5368	207	-0.15043	0.07504	-0.297508	-0.0033516	0.04658	1235	-0.0394892	0.0290087	-0.0963453	0.0173669	0.173	0.267048	0.039979
BMI	604	-0.099	0.04	-0.1774	-0.0206	0.013	426	-0.11	0.047	-0.20212	-0.01788	0.01963	207	-0.0785	0.07546	-0.226402	0.0694016	0.29968	1237	-0.100101	0.0282469	-0.155464	-0.0447378	0.000394	0.938446	0
Age	604	0.245	0.04	0.1666	0.3234	6.31e-09	426	0.073	0.048	-0.02108	0.16708	0.1274	207	0.13397	0.07034	-0.0038964	0.271836	0.05852	1237	0.154886	0.055468	0.0461702	0.263601	0.00523	0.0196753	71.3843
HDL cholesterol	604	0.155	0.042	0.07268	0.23732	0.000241	426	0.158	0.049	0.06196	0.25404	0.001487	207	0.15166	0.08619	-0.0172724	0.320592	0.0803	1237	0.155715	0.0299074	0.097098	0.214333	1.92e-07	0.997664	0
LDL cholesterol	603	-0.011	0.04	-0.0894	0.0674	0.782	426	-0.008	0.047	-0.10012	0.08412	0.8589	207	0.08031	0.07156	-0.0599476	0.220568	0.26332	1236	0.00407427	0.0280279	-0.0508594	0.0590079	0.884	0.51095	0
Total Triglycerides	604	-0.227	0.043	-0.31128	-0.14272	1.63e-07	426	-0.04	0.049	-0.13604	0.05604	0.4117	207	-0.0952	0.07975	-0.25151	0.06111	0.23428	1237	-0.125359	0.0614925	-0.245882	-0.0048355	0.0415	0.0137623	73.2415
Mean systolic blood pressure	599	0.078	0.042	-0.00432	0.16032	0.0651	426	-0.034	0.05	-0.132	0.064	0.4921	205	-0.01182	0.08067	-0.169933	0.146293	0.88366	1230	0.0192562	0.0411544	-0.061405	0.0999174	0.64	0.202647	41.4692
Mean diastolic blood pressure	599	0.074	0.041	-0.00636	0.15436	0.0693	426	0.017	0.05	-0.081	0.115	0.7421	205	0.0172	0.07642	-0.132583	0.166983	0.82222	1230	0.0461074	0.0292839	-0.011288	0.103503	0.115	0.623503	0
Obesity status	119 (cases) 259 (controls)	-0.328	0.107	-0.53772	-0.11828	0.002421	67 (cases) 140 (controls)	-0.326	0.151	-0.62196	-0.03004	0.03256	42 (cases) 67 (controls)	-0.42202	0.26262	-0.936755	0.0927152	0.11227	228 (cases) 466 (controls)	-0.336754	0.0828455	-0.499128	-0.17438	4.81e-05	0.943094	0
Type 2 diabetes status	31 (cases) 567 (controls)	-0.839	0.187	-1.20552	-0.47248	9.138e-06	NA	NA	NA	NA	NA	NA	NA	NA	NA	NA	NA	NA	NA	NA	NA	NA	NA	NA	NA	NA
Sex (female)	NA	NA	NA	NA	NA	NA	NA	NA	NA	NA	NA	NA	105 (females) 102 (males)	0.317287	0.151147	0.0210389	0.613534	0.0372767	NA	NA	NA	NA	NA	NA	NA	NA
Note: All numbers have been rounded to two decimal places.

## Sheet: S2
ACE2 adipose tissue expression estimated cell type composition association results - Base model
	TwinsUK						METSIM						FUSION						Random effects meta-analysis						Heterogeneity
Phenotype	N	Beta	SE	LCI	UCI	Pvalue	N	Beta	SE	LCI	UCI	Pvalue	N	Beta	SE	LCI	UCI	Pvalue	N	Beta	SE	LCI	UCI	Pvalue	Q-test Pvalue	I2
MVEC proportion	598	0.164	0.044	0.07776	0.25024	0.000223	426	0.059	0.07	-0.0782	0.1962	0.398	207	0.25678	0.09548	0.0696392	0.443921	0.00788	1231	0.14983	0.0425187	0.066495	0.233165	0.000425	0.218518	23.7689
Macrophage proportion	594	-0.223	0.038	-0.29748	-0.14852	8.97e-09	426	-0.107	0.059	-0.22264	0.00864	0.06968	207	-0.17663	0.0977	-0.368122	0.014862	0.0724	1227	-0.177913	0.0424214	-0.261057	-0.0947683	2.74e-05	0.253265	36.0828
Adipocyte proportion	598	-0.075	0.043	-0.15928	0.00928	0.0871	426	0.106	0.072	-0.03512	0.24712	0.1404	207	0.11794	0.12535	-0.127746	0.363626	0.34809	1231	0.0267459	0.071011	-0.112433	0.165925	0.706	0.0524575	63.8565

## Sheet: S3
ACE2 adipose tissue expression phenotypic association results - Sensitivity analysis - Base model + MVEC proportion
	TwinsUK						METSIM						FUSION						Random effects meta-analysis						Heterogeneity
Phenotype	N	Beta	SE	LCI	UCI	Pvalue	N	Beta	SE	LCI	UCI	Pvalue	N	Beta	SE	LCI	UCI	Pvalue	N	Beta	SE	LCI	UCI	Pvalue	Q-test Pvalue	I2
Fasting insulin	595	-0.132	0.048	-0.22608	-0.03792	0.006125	426	-0.074	0.057	-0.18572	0.03772	0.1948	207	-0.01334	0.09156	-0.192798	0.166118	0.88436	1228	-0.0948312	0.0340779	-0.161623	-0.0280397	0.00538962	0.466421	0
Fasting glucose	596	-0.012	0.041	-0.09236	0.06836	0.7782	426	-0.028	0.049	-0.12404	0.06804	0.5709	207	-0.11826	0.07495	-0.265162	0.028642	0.11647	1229	-0.0335324	0.0290315	-0.0904331	0.0233683	0.248077	0.456921	0.187452
BMI	598	-0.072	0.04	-0.1504	0.0064	0.07574	426	-0.107	0.047	-0.19912	-0.01488	0.02351	207	-0.0888	0.07405	-0.233938	0.056338	0.23218	1231	-0.0870057	0.0281711	-0.14222	-0.0317913	0.0020119	0.851167	0
Age	598	0.246	0.04	0.1676	0.3244	2.898e-09	426	0.076	0.048	-0.01808	0.17008	0.112	207	0.16055	0.06958	0.0241732	0.296927	0.02224	1231	0.163612	0.0540814	0.0576146	0.26961	0.0024839	0.0241651	70.111
HDL cholesterol	598	0.147	0.042	0.06468	0.22932	0.0004904	426	0.161	0.049	0.06496	0.25704	0.001226	207	0.12122	0.08553	-0.0464188	0.288859	0.15825	1231	0.14906	0.0298796	0.0904966	0.207622	6.07951e-07	0.919554	0
LDL cholesterol	597	0.009	0.039	-0.06744	0.08544	0.8284	426	-0.005	0.047	-0.09712	0.08712	0.9176	207	0.08529	0.0701	-0.052106	0.222686	0.22547	1230	0.0159937	0.0275905	-0.0380827	0.07007	0.56213	0.546381	0
Total Triglycerides	598	-0.21	0.043	-0.29428	-0.12572	1.645e-06	426	-0.037	0.049	-0.13304	0.05904	0.4444	207	-0.05311	0.08	-0.20991	0.10369	0.50765	1231	-0.107182	0.0600835	-0.224943	0.0105795	0.0744426	0.018901	71.9205
Mean systolic blood pressure	593	0.083	0.042	0.00068	0.16532	0.04763	426	-0.03	0.05	-0.128	0.068	0.5469	205	0.0007	0.07939	-0.154904	0.156304	0.99301	1224	0.0253198	0.0408512	-0.054747	0.105387	0.535385	0.205268	41.134
Mean diastolic blood pressure	593	0.081	0.04	0.0026	0.1594	0.04467	426	0.021	0.05	-0.077	0.119	0.68	205	0.06618	0.07694	-0.0846224	0.216982	0.39098	1224	0.0588014	0.0289409	0.00207837	0.115524	0.0421761	0.641221	0
Obesity status	118 (cases) 257 (controls)	-0.264	0.108	-0.47568	-0.05232	0.01627	67 (cases) 140 (controls)	-0.325	0.152	-0.62292	-0.02708	0.03362	42 (cases) 67 (controls)	-0.47868	0.26052	-0.989299	0.0319392	0.07016	227 (cases) 464 (controls)	-0.304371	0.0834057	-0.467843	-0.140899	0.000262975	0.738666	0
Type 2 diabetes status	30 (cases) 561 (controls)	-0.779	0.19	-1.1514	-0.4066	4.967e-05	NA	NA	NA	NA	NA	NA	NA	NA	NA	NA	NA	NA	NA	NA	NA	NA	NA	NA	NA	NA
Sex (female)	NA	NA	NA	NA	NA	NA	NA	NA	NA	NA	NA	NA	105 (females) 102 (males)	0.430133	0.153403	0.129463	0.730802	0.00563937	NA	NA	NA	NA	NA	NA	NA	NA

## Sheet: S4
ACE2 adipose tissue expression phenotypic association results - Sensitivity analysis - Base model + MVEC + macrophage proportions
	TwinsUK						METSIM						FUSION						Random effects meta-analysis						Heterogeneity
Phenotype	N	Beta	SE	LCI	UCI	Pvalue	N	Beta	SE	LCI	UCI	Pvalue	N	Beta	SE	LCI	UCI	Pvalue	N	Beta	SE	LCI	UCI	Pvalue	Q-test Pvalue	I2
Fasting insulin	591	-0.084	0.048	-0.17808	0.01008	0.08151	426	-0.063	0.058	-0.17668	0.05068	0.2735	207	0.00457	0.09054	-0.172888	0.182028	0.9598	1224	-0.0640217	0.0342337	-0.131119	0.0030751	0.0614647	0.688156	0
Fasting glucose	592	0.025	0.041	-0.05536	0.10536	0.5324	426	-0.024	0.049	-0.12004	0.07204	0.6191	207	-0.11011	0.074	-0.25515	0.03493	0.13865	1225	-0.0158136	0.0322338	-0.0789907	0.0473636	0.623717	0.268278	15.9235
BMI	594	-0.041	0.04	-0.1194	0.0374	0.3062	426	-0.091	0.048	-0.18508	0.00308	0.06045	207	-0.0383	0.0759	-0.187064	0.110464	0.61443	1227	-0.0582257	0.028483	-0.114051	-0.00240001	0.0409313	0.697472	0
Age	594	0.235	0.039	0.15856	0.31144	5.731e-09	426	0.064	0.049	-0.03204	0.16004	0.1895	207	0.16058	0.06862	0.0260848	0.295075	0.02046	1227	0.155912	0.0540687	0.049939	0.261884	0.00393177	0.0239057	70.3553
HDL cholesterol	594	0.096	0.042	0.01368	0.17832	0.02301	426	0.156	0.05	0.058	0.254	0.00179	207	0.10465	0.08471	-0.0613816	0.270682	0.2184	1227	0.118785	0.0300658	0.0598566	0.177712	7.78851e-05	0.645283	0
LDL cholesterol	593	0.023	0.039	-0.05344	0.09944	0.5644	426	0.005	0.048	-0.08908	0.09908	0.9215	207	0.06096	0.07005	-0.076338	0.198258	0.38544	1226	0.0229408	0.0277855	-0.0315177	0.0773994	0.409008	0.804819	0
Total Triglycerides	594	-0.17	0.043	-0.25428	-0.08572	9.277e-05	426	-0.029	0.049	-0.12504	0.06704	0.5491	207	-0.03919	0.0791	-0.194226	0.115846	0.62089	1227	-0.0874894	0.0505568	-0.186579	0.0116001	0.0835379	0.0692938	60.7794
Mean systolic blood pressure	589	0.095	0.041	0.01464	0.17536	0.01988	426	-0.026	0.05	-0.124	0.072	0.6116	205	-0.00855	0.07811	-0.161646	0.144546	0.91293	1220	0.0291583	0.0439251	-0.0569333	0.11525	0.506807	0.140441	49.7501
Mean diastolic blood pressure	589	0.084	0.039	0.00756	0.16044	0.03358	426	0.028	0.051	-0.07196	0.12796	0.5754	205	0.06354	0.07564	-0.0847144	0.211794	0.40212	1220	0.0633655	0.0286686	0.00717614	0.119555	0.0270859	0.683587	0
Obesity status	115 (cases) 257 (controls)	-0.23	0.108	-0.44168	-0.01832	0.0359	67 (cases) 140 (controls)	-0.259	0.163	-0.57848	0.06048	0.1145	42 (cases) 67 (controls)	-0.39489	0.28663			0.17251	224 (cases) 464 (controls)	-0.25286	0.0858935	-0.421208	-0.0845117	0.0032413	0.864262	0
Type 2 diabetes status	27 (cases) 559 (controls)	-0.826	0.276	-1.36696	-0.28504	0.002928	NA	NA	NA	NA	NA	NA	NA	NA	NA	NA	NA	NA	NA	NA	NA	NA	NA	NA	NA	NA
Sex (female)	NA	NA	NA	NA	NA	NA	NA	NA	NA	NA	NA	NA	105 (females) 102 (males)	0.449144	0.151383	0.152434	0.745854	0.00344665	NA	NA	NA	NA	NA	NA	NA	NA
