# Supplementary material for: ACE2 expression in adipose tissue is associated with COVID-19 cardio-metabolic risk factors and cell type composition
Source: medRxiv. 2020 Aug 14:2020.08.11.20171108. Preprint. [Version 1] doi: 10.1101/2020.08.11.20171108 (PMC7430606; doi:10.1101/2020.08.11.20171108)
Supplement: Supplement 2020 [file 93049-2020.08.11.20171108-3.txt]

SNP	Chr	Hg19Position	Allele1	Allele2	Weight	Zscore	P-value	Direction	HetISq	HetChiSq	HetDf	HetPVal
X:14622449_C/T	X	14622449	t	c	706	-1.655	0.098	?--	30.7	1.444	1	0.2295
X:14623235_T/C	X	14623235	t	c	877	0.216	0.8288	+?-	75	3.993	1	0.04568
X:14624242_A/G	X	14624242	a	g	1157	-0.967	0.3335	-+-	50.5	4.044	2	0.1324
X:14625927_A/G	X	14625927	a	g	706	-1.791	0.07323	?+-	66.4	2.979	1	0.08435
X:14626828_C/T	X	14626828	t	c	1157	0.839	0.4014	+-+	0	1.108	2	0.5747
X:14627144_T/C	X	14627144	t	c	1157	0.187	0.8519	--+	35.3	3.093	2	0.213
X:14628072_A/C	X	14628072	a	c	1157	-0.563	0.5735	-+-	0	0.251	2	0.8819
X:14629390_A/G	X	14629390	a	g	1157	-0.997	0.3188	-+-	50.7	4.057	2	0.1315
X:14629605_G/A	X	14629605	a	g	1157	0.022	0.9822	++-	0	1.943	2	0.3784
X:14630277_A/G	X	14630277	a	g	1157	0.081	0.9355	--+	36.5	3.15	2	0.207
X:14630579_A/T	X	14630579	a	t	1157	0.189	0.8499	--+	35.1	3.081	2	0.2143
X:14630586_T/C	X	14630586	t	c	1157	0.134	0.8933	--+	35.7	3.11	2	0.2111
X:14631061_T/C	X	14631061	t	c	1157	-0.503	0.6146	-+-	0	0.266	2	0.8754
X:14631248_G/A	X	14631248	a	g	1157	0.23	0.8182	++-	0	1.559	2	0.4587
X:14633173_G/A	X	14633173	a	g	1157	0.04	0.9683	++-	0	1.958	2	0.3758
X:14633962_C/T	X	14633962	t	c	1157	-0.001	0.9992	++-	0	1.925	2	0.382
X:14634398_G/A	X	14634398	a	g	877	1.464	0.1433	+?+	2	1.02	1	0.3125
X:14634746_C/T	X	14634746	t	c	1157	0.832	0.4055	+-+	16.7	2.402	2	0.3009
X:14634865_C/T	X	14634865	t	c	1157	0.025	0.9804	++-	0	1.947	2	0.3777
X:14634866_G/A	X	14634866	a	g	1157	1.029	0.3037	+-+	51.3	4.106	2	0.1283
X:14635865_C/T	X	14635865	t	c	1157	-0.001	0.9992	++-	0	1.925	2	0.3819
X:14636565_G/T	X	14636565	t	g	1157	0.651	0.5153	+-+	0	0.673	2	0.7144
X:14636594_C/G	X	14636594	c	g	1157	-0.573	0.5665	-+-	65.1	5.736	2	0.0568
X:14639460_A/T	X	14639460	a	t	706	-0.284	0.7762	?+-	0	0.134	1	0.7143
X:14639917_G/C	X	14639917	c	g	1157	0.301	0.7636	+-+	65.8	5.856	2	0.0535
X:14640926_C/T	X	14640926	t	c	1157	0.771	0.4407	+-+	65	5.718	2	0.05734
X:14641047_T/C	X	14641047	t	c	706	-0.389	0.6976	?+-	81.2	5.333	1	0.02093
X:14641636_A/G	X	14641636	a	g	706	-0.461	0.645	?+-	82.1	5.588	1	0.01809
X:14642817_A/G	X	14642817	a	g	877	0.214	0.8306	+?-	75	4.003	1	0.04543
X:14643452_G/A	X	14643452	a	g	706	-0.336	0.7371	?+-	55.7	2.257	1	0.1331
X:14644333_A/C	X	14644333	a	c	1157	-0.456	0.6487	-+-	41	3.392	2	0.1834
X:14644365_A/G	X	14644365	a	g	1157	-0.415	0.6779	-++	67.1	6.073	2	0.048
X:14644606_C/A	X	14644606	a	c	1157	0.528	0.5972	+-+	41.3	3.405	2	0.1822
X:14646488_G/A	X	14646488	a	g	1157	-0.033	0.9735	++-	0	1.907	2	0.3854
X:14647344_G/A	X	14647344	a	g	1157	0.734	0.463	+-+	64.4	5.617	2	0.06029
X:14648219_G/T	X	14648219	t	g	1157	0.614	0.5393	+-+	62.5	5.339	2	0.0693
X:14650381_G/A	X	14650381	a	g	1157	-0.074	0.941	++-	0	1.884	2	0.3899
X:14650734_C/T	X	14650734	t	c	1157	0.527	0.5982	+-+	41.3	3.408	2	0.1819
X:14653288_A/G	X	14653288	a	g	706	-1.212	0.2257	?--	0	0.057	1	0.8108
X:14654449_A/T	X	14654449	a	t	1157	-0.484	0.6285	-+-	41.1	3.396	2	0.1831
X:14654514_C/T	X	14654514	t	c	1157	0.433	0.6651	+-+	41	3.392	2	0.1835
X:14654727_A/G	X	14654727	a	g	1157	-0.531	0.5957	-+-	44.5	3.606	2	0.1648
X:14657535_A/G	X	14657535	a	g	877	0.216	0.8288	+?-	75	3.993	1	0.04568
X:14657913_C/T	X	14657913	t	c	877	0.159	0.8735	-?+	0	0.979	1	0.3224
X:14658603_G/A	X	14658603	a	g	877	-0.091	0.9276	-?+	71.6	3.521	1	0.06059
X:14659636_A/G	X	14659636	a	g	877	0.213	0.8312	+?-	75	4.006	1	0.04533
X:14660921_G/C	X	14660921	c	g	1157	0.576	0.5648	+-+	61.5	5.195	2	0.07447
X:14662949_G/C	X	14662949	c	g	877	-0.213	0.8311	-?+	75	4.006	1	0.04535
X:14663726_A/C	X	14663726	a	c	1157	0.168	0.8669	--+	35.4	3.098	2	0.2124
X:14664501_T/G	X	14664501	t	g	877	-1.134	0.2567	-?-	0	0.653	1	0.419
X:14664831_G/A	X	14664831	a	g	1157	-0.478	0.6323	--+	0	0.739	2	0.6911
X:14667696_T/C	X	14667696	t	c	1157	-0.159	0.8741	++-	0	0.526	2	0.7686
X:14668447_C/T	X	14668447	t	c	1157	0.012	0.9906	++-	0	1.939	2	0.3793
X:14668463_A/G	X	14668463	a	g	1157	0.258	0.7961	+-+	34.7	3.062	2	0.2163
X:14669573_C/T	X	14669573	t	c	1157	0.479	0.6316	+-+	39.1	3.282	2	0.1938
X:14671722_C/G	X	14671722	c	g	877	-0.409	0.6825	+?-	0	0.561	1	0.4538
X:14672172_A/G	X	14672172	a	g	1157	0.231	0.8175	+-+	34.8	3.07	2	0.2155
X:14673289_T/C	X	14673289	t	c	1157	-0.575	0.565	-+-	61.5	5.191	2	0.07462
X:14674532_T/A	X	14674532	a	t	1157	-0.274	0.784	++-	0	1.376	2	0.5025
X:14676763_T/C	X	14676763	t	c	1157	-0.521	0.6026	-+-	42.5	3.479	2	0.1756
X:14677056_G/A	X	14677056	a	g	1157	-0.238	0.8122	-+-	34.9	3.071	2	0.2153
X:14677555_T/C	X	14677555	t	c	877	0.213	0.8312	+?-	75	4.006	1	0.04533
X:14678495_A/C	X	14678495	a	c	1157	-0.574	0.5661	-+-	61.4	5.179	2	0.07505
X:14679205_G/A	X	14679205	a	g	877	-0.213	0.8312	-?+	75	4.006	1	0.04533
X:14680814_C/T	X	14680814	t	c	1157	-0.53	0.596	-+-	0	1.398	2	0.497
X:14685030_A/G	X	14685030	a	g	1157	-0.36	0.7189	++-	21	2.532	2	0.2819
X:14685079_T/C	X	14685079	t	c	877	0.19	0.849	+?-	69.3	3.258	1	0.07106
X:14686900_C/T	X	14686900	t	c	877	-0.214	0.8306	-?+	75	4.003	1	0.04543
X:14687246_A/G	X	14687246	a	g	1157	-0.419	0.6753	++-	54.1	4.355	2	0.1133
X:14687489_C/T	X	14687489	t	c	877	-1.147	0.2513	+?-	28.5	1.399	1	0.2369
X:14688493_A/C	X	14688493	a	c	1157	0.032	0.9747	-++	0	1.074	2	0.5845
X:14688744_T/A	X	14688744	a	t	1157	-0.012	0.9908	++-	25.6	2.69	2	0.2606
X:14690111_T/C	X	14690111	t	c	1157	-0.175	0.8614	-+-	0	0.081	2	0.9605
X:14690705_A/G	X	14690705	a	g	1157	0.178	0.8588	--+	27.4	2.756	2	0.2521
X:14690912_G/A	X	14690912	a	g	1157	-0.135	0.8928	++-	1.7	2.034	2	0.3616
X:14691235_A/G	X	14691235	a	g	1157	0.164	0.8701	++-	0	0.645	2	0.7243
X:14691867_G/C	X	14691867	c	g	1157	-0.137	0.891	++-	1.5	2.03	2	0.3623
X:14692205_T/C	X	14692205	t	c	1157	-0.169	0.8655	-+-	0	0.088	2	0.9568
X:14692251_C/T	X	14692251	t	c	1157	-0.163	0.8703	--+	0	0.654	2	0.7211
X:14692260_C/G	X	14692260	c	g	1157	0.139	0.8898	--+	1.4	2.028	2	0.3628
X:14692526_G/A	X	14692526	a	g	1157	0.11	0.9122	--+	38.6	3.256	2	0.1963
X:14693078_T/C	X	14693078	t	c	1157	0.055	0.9564	--+	10.9	2.245	2	0.3255
X:14693216_A/G	X	14693216	a	g	1157	0.055	0.9562	--+	10.9	2.244	2	0.3257
X:14696159_G/T	X	14696159	t	g	1157	0.349	0.7267	-++	0	0.393	2	0.8217
X:14696188_G/A	X	14696188	a	g	877	1.784	0.07449	+?+	0	0.158	1	0.6907
X:14696831_G/C	X	14696831	c	g	877	-0.225	0.8216	-?+	75.3	4.054	1	0.04406
X:14697462_C/T	X	14697462	t	c	1157	0.5	0.6174	+-+	75.3	8.105	2	0.01738
X:14698326_G/C	X	14698326	c	g	1157	-1.064	0.2873	---	0	0.127	2	0.9386
X:14698923_G/A	X	14698923	a	g	706	0.35	0.7264	?-+	0	0.475	1	0.4906
X:14698983_T/C	X	14698983	t	c	1157	-0.54	0.5889	-+-	0	0.157	2	0.9247
X:14699579_T/C	X	14699579	t	c	1157	-0.424	0.6717	-+-	40.9	3.382	2	0.1844
X:14700456_T/C	X	14700456	t	c	1157	-0.24	0.8106	-+-	0	0.113	2	0.945
X:14700495_C/T	X	14700495	t	c	1157	0.42	0.6745	+-+	40.9	3.382	2	0.1844
X:14700705_G/T	X	14700705	t	g	706	-0.366	0.7147	?+-	48	1.924	1	0.1654
X:14700876_A/G	X	14700876	a	g	877	0.225	0.8216	+?-	75.3	4.054	1	0.04406
X:14700977_G/C	X	14700977	c	g	706	0.084	0.9327	?-+	0	0.086	1	0.7692
X:14701436_G/T	X	14701436	t	g	706	0.084	0.9327	?-+	0	0.086	1	0.7692
X:14702190_G/A	X	14702190	a	g	1157	0.525	0.5993	+-+	0	0.177	2	0.9155
X:14702275_C/T	X	14702275	t	c	877	1.292	0.1965	+?+	17.1	1.206	1	0.2722
X:14703438_C/T	X	14703438	t	c	706	-0.187	0.852	?+-	45.8	1.845	1	0.1744
X:14703898_T/C	X	14703898	t	c	706	-0.336	0.7366	?+-	70.4	3.381	1	0.06594
X:14704955_C/T	X	14704955	t	c	706	-0.118	0.9057	?+-	41.1	1.698	1	0.1925
X:14704979_T/C	X	14704979	t	c	706	0.367	0.7136	?-+	48.1	1.927	1	0.1651
X:14705380_T/C	X	14705380	t	c	1157	-1.083	0.2786	---	0	0.238	2	0.8878
X:14705444_C/T	X	14705444	t	c	1157	0.283	0.7774	+-+	64.6	5.644	2	0.05948
X:14706357_C/T	X	14706357	t	c	1157	0.454	0.65	+-+	40.9	3.382	2	0.1844
X:14706590_C/T	X	14706590	t	c	1157	-0.124	0.901	++-	0	1.869	2	0.3927
X:14706897_C/T	X	14706897	t	c	1157	0.16	0.8731	++-	0	1.847	2	0.3971
X:14706898_C/T	X	14706898	t	c	1157	0.076	0.9397	++-	0	1.985	2	0.3707
X:14707162_G/A	X	14707162	a	g	1157	0.512	0.6085	+-+	0	0.169	2	0.9189
X:14708620_G/A	X	14708620	a	g	1157	0.199	0.8423	--+	0	0.564	2	0.7541
X:14709151_G/C	X	14709151	c	g	1157	1.436	0.1509	-++	54.7	4.413	2	0.1101
X:14709476_C/T	X	14709476	t	c	1157	0.129	0.8976	++-	0	1.792	2	0.4081
X:14711251_A/G	X	14711251	a	g	1157	1.178	0.2386	+++	0	0.271	2	0.8731
X:14711561_C/A	X	14711561	a	c	1157	0.513	0.6081	+-+	0	0.17	2	0.9187
X:14711865_G/T	X	14711865	t	g	1157	0.2	0.8411	--+	0	0.568	2	0.7528
X:14712019_A/G	X	14712019	a	g	706	0.018	0.9858	?-+	8	1.087	1	0.2971
X:14712080_A/G	X	14712080	a	g	1157	-0.394	0.6936	-+-	35.8	3.116	2	0.2105
X:14714885_G/T	X	14714885	t	g	1157	0.064	0.9491	++-	0	1.992	2	0.3693
X:14716173_A/G	X	14716173	a	g	1157	-0.399	0.6903	-+-	35.8	3.115	2	0.2107
X:14717421_A/G	X	14717421	a	g	1157	-0.33	0.7412	-+-	35.4	3.096	2	0.2126
X:14719435_T/A	X	14719435	a	t	1157	0.211	0.8332	+-+	36	3.124	2	0.2097
X:14719484_G/A	X	14719484	a	g	1157	0.349	0.7268	++-	6.5	2.14	2	0.3431
X:14719565_C/G	X	14719565	c	g	877	1.324	0.1854	+?+	0	0.079	1	0.7781
X:14719711_G/T	X	14719711	t	g	1157	0.654	0.513	+++	0	0.086	2	0.9577
X:14720624_A/G	X	14720624	a	g	1157	-0.042	0.9663	-+-	14	2.324	2	0.3128
X:14721031_A/C	X	14721031	a	c	877	1.745	0.08095	+?+	0	0.515	1	0.473
X:14721191_C/T	X	14721191	t	c	1157	0.03	0.976	--+	0	0.408	2	0.8155
X:14721893_A/G	X	14721893	a	g	877	1.419	0.1558	+?+	34	1.516	1	0.2182
X:14722111_A/G	X	14722111	a	g	877	1.511	0.1309	+?+	42.6	1.742	1	0.1869
X:14723393_G/A	X	14723393	a	g	877	-1.51	0.1309	-?-	42.6	1.743	1	0.1868
X:14724520_C/T	X	14724520	t	c	877	-1.511	0.1309	-?-	42.6	1.742	1	0.1869
X:14725906_G/A	X	14725906	a	g	1157	0.076	0.9391	++-	0	1.612	2	0.4467
X:14726381_C/T	X	14726381	t	c	1157	0.284	0.7763	+-+	0	0.379	2	0.8273
X:14726599_G/A	X	14726599	a	g	1157	0.076	0.9391	++-	0	1.612	2	0.4466
X:14726785_G/A	X	14726785	a	g	1157	0.469	0.6388	-+-	0	1.358	2	0.5071
X:14728784_C/T	X	14728784	t	c	1157	1.711	0.08715	+++	0	0.383	2	0.8257
X:14728890_C/T	X	14728890	t	c	1157	0.304	0.7611	+-+	0	0.391	2	0.8225
X:14730034_T/C	X	14730034	t	c	1157	0.269	0.7876	++-	0	0.443	2	0.8011
X:14730530_T/C	X	14730530	t	c	1157	0.235	0.8143	++-	0	0.425	2	0.8086
X:14731263_A/G	X	14731263	a	g	1157	0.234	0.8148	++-	0	0.424	2	0.8091
X:14731267_A/T	X	14731267	a	t	877	-0.376	0.7071	-?+	0	0.226	1	0.6346
X:14731845_T/A	X	14731845	a	t	1157	-0.235	0.8141	--+	0	0.425	2	0.8084
X:14733569_T/A	X	14733569	a	t	1157	-0.037	0.9707	++-	0	1.647	2	0.4388
X:14734223_G/A	X	14734223	a	g	1157	0.353	0.7239	+-+	0	0.433	2	0.8052
X:14735551_T/C	X	14735551	t	c	877	1.51	0.1309	+?+	42.6	1.743	1	0.1868
X:14736739_C/T	X	14736739	t	c	1157	-0.18	0.8574	--+	0	0.403	2	0.8176
X:14738618_G/A	X	14738618	a	g	1157	0.377	0.706	+-+	0	0.457	2	0.7958
X:14741948_C/T	X	14741948	t	c	1157	0.377	0.706	+-+	0	0.457	2	0.7958
X:14743363_A/G	X	14743363	a	g	1157	0.23	0.8179	++-	0	0.417	2	0.8118
X:14743437_C/T	X	14743437	t	c	1157	0.356	0.7219	--+	41.7	3.432	2	0.1798
X:14743439_G/A	X	14743439	a	g	731	-0.388	0.698	-+?	0	0.259	1	0.6107
X:14747911_G/A	X	14747911	a	g	1157	0.126	0.8998	+-+	0	0.316	2	0.8537
X:14749341_T/C	X	14749341	t	c	1157	-0.296	0.7673	-+-	0	0.313	2	0.8553
X:14749604_T/C	X	14749604	t	c	1157	-0.202	0.84	--+	0	0.531	2	0.7668
X:14750782_G/C	X	14750782	c	g	1157	-0.143	0.8861	++-	0	1.45	2	0.4843
X:14751424_A/G	X	14751424	a	g	706	0.094	0.9251	?+-	0	0.438	1	0.508
X:14752624_G/A	X	14752624	a	g	877	1.051	0.2931	+?+	0	0.344	1	0.5577
X:14753386_T/C	X	14753386	t	c	1157	-0.077	0.9389	-+-	0	0.413	2	0.8136
X:14753390_T/C	X	14753390	t	c	877	0.678	0.4976	+?+	0	0.112	1	0.7378
X:14753444_C/T	X	14753444	t	c	1157	0.083	0.9339	+-+	0	0.269	2	0.8741
X:14754095_C/T	X	14754095	t	c	1157	0.612	0.5406	+-+	0	1.458	2	0.4824
X:14754306_A/G	X	14754306	a	g	1157	0.221	0.825	++-	0	0.453	2	0.7972
X:14754736_A/G	X	14754736	a	g	1157	-0.083	0.934	-+-	0	0.417	2	0.8117
X:14755139_C/T	X	14755139	t	c	1157	0.24	0.8105	+-+	0	0.279	2	0.8697
X:14756505_C/T	X	14756505	t	c	1157	-0.161	0.8721	++-	0	1.427	2	0.4899
X:14759081_T/C	X	14759081	t	c	1157	0.159	0.8735	++-	0	0.437	2	0.8037
X:14759932_C/T	X	14759932	t	c	1157	0.278	0.7811	+-+	0	0.299	2	0.8613
X:14760528_G/T	X	14760528	t	g	877	-0.699	0.4845	-?-	0	0.111	1	0.7387
X:14760545_T/G	X	14760545	t	g	1157	-0.419	0.6751	-+-	34.2	3.039	2	0.2188
X:14760679_G/A	X	14760679	a	g	1157	0.138	0.8902	+-+	0	0.31	2	0.8564
X:14761264_G/C	X	14761264	c	g	1157	0.137	0.891	+-+	0	0.31	2	0.8565
X:14765072_C/T	X	14765072	t	c	1157	0.131	0.8955	+-+	0	0.305	2	0.8587
X:14766304_A/G	X	14766304	a	g	1157	0.207	0.836	++-	0	0.444	2	0.801
X:14766981_G/C	X	14766981	c	g	1157	0.092	0.9266	+-+	0	0.417	2	0.8118
X:14768126_A/C	X	14768126	a	c	1157	-0.098	0.9216	-+-	0	0.422	2	0.8099
X:14768768_A/T	X	14768768	a	t	1157	-0.098	0.9216	-+-	0	0.422	2	0.8099
X:14772282_G/A	X	14772282	a	g	1157	-0.765	0.4441	--+	0	0.98	2	0.6126
X:14774807_A/G	X	14774807	a	g	1157	0.217	0.8286	++-	0	0.447	2	0.7998
X:14776044_C/T	X	14776044	t	c	1157	0.492	0.6228	+--	71.8	7.082	2	0.02899
X:14776146_T/C	X	14776146	t	c	1157	-1.146	0.2518	---	0	0.077	2	0.9621
X:14777693_G/A	X	14777693	a	g	877	0.319	0.7499	-?+	87.8	8.204	1	0.004179
X:14777775_T/C	X	14777775	t	c	1157	-0.355	0.7227	-+-	0	0.505	2	0.7767
X:14779121_A/C	X	14779121	a	c	1157	0.299	0.7652	++-	0	0.486	2	0.7841
X:14779372_A/G	X	14779372	a	g	1157	0.247	0.8049	++-	0	0.336	2	0.8454
X:14781786_T/A	X	14781786	a	t	1157	-0.174	0.8618	--+	0	0.435	2	0.8044
X:14783283_G/C	X	14783283	c	g	1157	-0.212	0.8323	--+	0	0.441	2	0.8021
X:14784877_C/T	X	14784877	t	c	1157	-1.188	0.235	---	0	0.501	2	0.7783
X:14785007_C/T	X	14785007	t	c	1157	-1.539	0.1238	---	5	2.105	2	0.349
X:14785020_C/T	X	14785020	t	c	1157	0.076	0.9397	+-+	0	0.397	2	0.8201
X:14785804_A/C	X	14785804	a	c	877	1.498	0.1341	+?+	41.5	1.71	1	0.191
X:14786557_G/A	X	14786557	a	g	706	-1.803	0.07141	?--	15.2	1.18	1	0.2774
X:14786860_C/T	X	14786860	t	c	1157	-1.686	0.09173	---	0	1.785	2	0.4097
X:14786968_C/G	X	14786968	c	g	1157	0.188	0.8506	++-	0	0.434	2	0.8048
X:14788718_T/C	X	14788718	t	c	877	1.498	0.1341	+?+	41.5	1.71	1	0.191
X:14789471_C/T	X	14789471	t	c	877	-0.41	0.682	-?-	0	0.149	1	0.6993
X:14795939_G/A	X	14795939	a	g	1157	0.337	0.7364	+-+	0	0.485	2	0.7849
X:14796310_C/G	X	14796310	c	g	877	0.072	0.9427	-?+	0	0.052	1	0.82
X:14798168_G/A	X	14798168	a	g	877	-1.511	0.1309	-?-	42.6	1.742	1	0.1869
X:14798936_T/G	X	14798936	t	g	1157	0.153	0.8783	--+	0	1.359	2	0.5068
X:14799040_C/T	X	14799040	t	c	1157	0.247	0.8046	+-+	64.7	5.66	2	0.05902
X:14800499_T/C	X	14800499	t	c	1157	0.203	0.8391	++-	0	0.434	2	0.8048
X:14802264_G/A	X	14802264	a	g	877	0.695	0.4869	-?+	67.3	3.056	1	0.08046
X:14803094_C/T	X	14803094	t	c	877	0.244	0.8071	+?-	0	0.138	1	0.7104
X:14806125_G/T	X	14806125	t	g	877	0.363	0.7164	-?+	45	1.817	1	0.1777
X:14806604_C/T	X	14806604	t	c	1157	-0.73	0.4653	--+	0	0.995	2	0.608
X:14807055_A/T	X	14807055	a	t	1157	0.07	0.9444	--+	0	1.587	2	0.4522
X:14809491_T/C	X	14809491	t	c	1157	0.07	0.9445	--+	0	1.587	2	0.4522
X:14810207_G/A	X	14810207	a	g	1157	-0.21	0.8336	--+	0	0.439	2	0.8029
X:14810954_C/G	X	14810954	c	g	1157	0.21	0.8336	++-	0	0.439	2	0.8029
X:14812718_A/G	X	14812718	a	g	1157	0.203	0.8388	++-	0	0.435	2	0.8047
X:14816348_A/G	X	14816348	a	g	1157	0.207	0.8358	++-	0	0.434	2	0.8049
X:14817821_A/T	X	14817821	a	t	1157	-0.372	0.7101	-+-	0	0.5	2	0.779
X:14818210_G/A	X	14818210	a	g	1157	0.377	0.7061	+-+	41.4	3.411	2	0.1817
X:14818516_T/C	X	14818516	t	c	877	1.355	0.1755	+?+	26.7	1.365	1	0.2427
X:14819171_C/A	X	14819171	a	c	1157	0.149	0.8818	+-+	64.1	5.564	2	0.06193
X:14819926_T/C	X	14819926	t	c	877	1.511	0.1309	+?+	42.6	1.742	1	0.1869
X:14820253_G/A	X	14820253	a	g	877	0.696	0.4867	-?+	67.3	3.057	1	0.08041
X:14820261_G/T	X	14820261	t	g	877	0.696	0.4867	-?+	67.3	3.057	1	0.08041
X:14825665_A/C	X	14825665	a	c	1157	0.207	0.8358	++-	0	0.434	2	0.8048
X:14827195_G/A	X	14827195	a	g	1157	1.239	0.2154	+++	0	0.345	2	0.8417
X:14827544_C/T	X	14827544	t	c	877	-1.511	0.1309	-?-	42.6	1.742	1	0.1869
X:14827738_G/C	X	14827738	c	g	1157	-0.167	0.8676	--+	0	0.425	2	0.8085
X:14828669_A/G	X	14828669	a	g	706	-0.011	0.9915	?+-	0	0.321	1	0.5708
X:14829877_C/T	X	14829877	t	c	706	0.011	0.9915	?-+	0	0.321	1	0.5709
X:14833575_A/G	X	14833575	a	g	877	-1.181	0.2377	+?-	65.9	2.936	1	0.08664
X:14834013_T/G	X	14834013	t	g	1157	-0.313	0.7539	-+-	0	0.462	2	0.7938
X:14834398_A/T	X	14834398	a	t	1157	0.167	0.8676	++-	0	0.425	2	0.8085
X:14834512_C/T	X	14834512	t	c	1157	-0.148	0.8826	--+	0	0.421	2	0.8103
X:14835950_C/T	X	14835950	t	c	1157	0.458	0.647	+-+	74.2	7.742	2	0.02083
X:14835978_A/G	X	14835978	a	g	706	-1.075	0.2825	?+-	72.1	3.579	1	0.0585
X:14836765_G/A	X	14836765	a	g	1157	-0.188	0.8512	--+	0	0.414	2	0.8131
X:14836910_C/T	X	14836910	t	c	1157	-0.371	0.7106	--+	0	0.361	2	0.8348
X:14839840_C/T	X	14839840	t	c	1157	-0.546	0.5853	-+-	0	0.748	2	0.6881
X:14841435_A/T	X	14841435	a	t	877	1.293	0.196	+?+	0	0.003	1	0.9535
X:14846465_C/T	X	14846465	t	c	1157	0.199	0.8421	++-	0	0.076	2	0.9627
X:14848191_A/T	X	14848191	a	t	1157	0.161	0.8719	+-+	33.9	3.027	2	0.2202
X:14848594_C/G	X	14848594	c	g	1157	-0.874	0.3819	+--	0	1.69	2	0.4295
X:14848910_G/A	X	14848910	a	g	1157	0.524	0.6004	++-	0	0.609	2	0.7376
X:14848947_T/C	X	14848947	t	c	1157	0.017	0.9867	--+	0	1.699	2	0.4276
X:14849784_G/A	X	14849784	a	g	1157	-0.023	0.9813	++-	0	1.686	2	0.4305
X:14851477_A/T	X	14851477	a	t	1157	-0.293	0.7692	--+	0	0.668	2	0.7159
X:14851961_C/A	X	14851961	a	c	1157	0.105	0.9165	+-+	66	5.89	2	0.0526
X:14852133_G/A	X	14852133	a	g	1157	0.293	0.7692	++-	0	0.669	2	0.7159
X:14852765_G/C	X	14852765	c	g	877	-0.656	0.5121	-?-	0	0.395	1	0.5298
X:14852812_T/G	X	14852812	t	g	706	0.194	0.846	?-+	66.8	3.012	1	0.08266
X:14855454_A/G	X	14855454	a	g	1157	-0.436	0.6628	-++	69.8	6.622	2	0.03648
X:14857543_T/C	X	14857543	t	c	1157	-0.105	0.9161	-+-	66	5.886	2	0.05271
X:14858594_T/C	X	14858594	t	c	1157	-0.254	0.7991	--+	0	0.684	2	0.7104
X:14859655_A/C	X	14859655	a	c	1157	-0.483	0.6288	--+	0	0.626	2	0.7312
X:14860028_T/C	X	14860028	t	c	1157	-0.48	0.6313	--+	0	0.631	2	0.7295
X:14860103_G/A	X	14860103	a	g	1157	0.275	0.7833	++-	0	1.622	2	0.4445
X:14861285_C/T	X	14861285	t	c	1157	-0.145	0.8848	--+	0	0.427	2	0.8076
X:14861404_T/C	X	14861404	t	c	1157	0.368	0.7128	++-	0	0.367	2	0.8324
X:14862289_A/G	X	14862289	a	g	877	0.345	0.7303	+?+	0	0.047	1	0.8284
X:14864003_C/T	X	14864003	t	c	1157	-0.394	0.6933	--+	0	0.362	2	0.8346
X:14864285_C/G	X	14864285	c	g	1157	0.394	0.6933	++-	0	0.362	2	0.8346
X:14864291_C/A	X	14864291	a	c	1157	-0.394	0.6933	--+	0	0.362	2	0.8346
X:14866424_G/A	X	14866424	a	g	706	-1.43	0.1528	?--	60.9	2.558	1	0.1097
X:14868806_A/G	X	14868806	a	g	1157	0.002	0.9984	-+-	0	0.493	2	0.7815
X:14869557_C/G	X	14869557	c	g	1157	0.393	0.6946	++-	0	0.362	2	0.8345
X:14870409_A/G	X	14870409	a	g	1157	0.393	0.6945	++-	0	0.362	2	0.8345
X:14874576_A/T	X	14874576	a	t	1157	0.371	0.7105	++-	0	0.364	2	0.8338
X:14877404_C/T	X	14877404	t	c	1157	-0.506	0.6128	-+-	0	0.548	2	0.7603
X:14879307_A/G	X	14879307	a	g	1157	-0.244	0.8073	-+-	34.5	3.055	2	0.2171
X:14879993_G/C	X	14879993	c	g	877	-1.286	0.1984	-?-	0	0.103	1	0.7481
X:14880344_C/A	X	14880344	a	c	1157	0.149	0.8815	+-+	34.7	3.064	2	0.2161
X:14880358_A/T	X	14880358	a	t	706	-1.678	0.09326	?+-	67.4	3.069	1	0.07978
X:14882188_T/C	X	14882188	t	c	1157	0.412	0.6805	++-	0	0.356	2	0.837
X:14882248_C/T	X	14882248	t	c	1157	0.382	0.7025	++-	0	1.333	2	0.5136
X:14882553_T/G	X	14882553	t	g	1157	0.41	0.6821	++-	0	0.358	2	0.8359
X:14883948_G/A	X	14883948	a	g	1157	-0.188	0.8511	--+	0	0.416	2	0.8121
X:14886023_T/C	X	14886023	t	c	1157	-0.196	0.8445	-+-	34.6	3.057	2	0.2169
X:14886656_T/C	X	14886656	t	c	1157	0.103	0.918	--+	0	1.518	2	0.4682
X:14887147_C/G	X	14887147	c	g	1157	0.411	0.6807	++-	0	0.356	2	0.8372
X:14888815_C/T	X	14888815	t	c	1157	-0.938	0.348	---	0	1.389	2	0.4993
X:14890646_C/G	X	14890646	c	g	1157	-0.165	0.8692	++-	8	2.175	2	0.3371
X:14891258_G/T	X	14891258	t	g	1157	-0.651	0.5153	---	0	0.271	2	0.8731
X:14893175_G/A	X	14893175	a	g	1157	0.259	0.7954	++-	0	1.578	2	0.4544
X:14896134_A/G	X	14896134	a	g	1157	0.722	0.4705	+++	0	0.272	2	0.8729
X:14896867_A/T	X	14896867	a	t	1157	-0.013	0.9895	++-	0.2	2.004	2	0.3671
X:14898398_A/G	X	14898398	a	g	1157	0.75	0.4532	++-	16.1	2.385	2	0.3035
X:14898674_A/G	X	14898674	a	g	1157	0.714	0.4754	+++	0	0.286	2	0.8669
X:14900325_G/T	X	14900325	t	g	1157	-1.945	0.05175	---	16.4	2.393	2	0.3023
X:14902889_A/C	X	14902889	a	c	1157	0.514	0.6074	++-	0	0.476	2	0.7881
X:14903073_C/A	X	14903073	a	c	1157	-1.59	0.1117	---	0	0.365	2	0.8332
X:14905703_A/G	X	14905703	a	g	706	-1.694	0.09027	?+-	67.9	3.114	1	0.07762
X:14906557_C/G	X	14906557	c	g	1157	0.763	0.4455	+++	0	0.407	2	0.8158
X:14906599_C/T	X	14906599	t	c	1157	-0.399	0.6902	-+-	0	0.283	2	0.868
X:14906945_T/C	X	14906945	t	c	1157	0.785	0.4326	+++	0	0.409	2	0.8151
X:14909690_A/T	X	14909690	a	t	1157	0.771	0.4404	+++	0	0.384	2	0.8251
X:14909782_C/T	X	14909782	t	c	1157	-0.499	0.6176	--+	0	0.449	2	0.799
X:14912029_C/T	X	14912029	t	c	1157	-1.398	0.1621	---	0	1.448	2	0.4848
X:14913818_G/A	X	14913818	a	g	1157	-0.783	0.4335	---	0	0.411	2	0.8142
X:14915865_A/T	X	14915865	a	t	1157	-0.686	0.4929	--+	22.6	2.584	2	0.2747
X:14916462_A/G	X	14916462	a	g	1157	0.321	0.7481	++-	8.9	2.196	2	0.3335
X:14917186_C/T	X	14917186	t	c	706	-0.022	0.9822	?-+	51.6	2.068	1	0.1505
X:14918146_C/T	X	14918146	t	c	1157	1.306	0.1917	+++	25.3	2.677	2	0.2623
X:14920126_T/C	X	14920126	t	c	1157	1.25	0.2114	+++	0	0.529	2	0.7678
X:14920739_C/G	X	14920739	c	g	1157	0.25	0.803	++-	6.5	2.14	2	0.3431
X:14920743_A/G	X	14920743	a	g	1157	0.774	0.4387	+++	0	0.408	2	0.8156
X:14921417_A/G	X	14921417	a	g	1157	0.834	0.4042	+++	0	0.419	2	0.8112
X:14923403_A/G	X	14923403	a	g	706	-1.572	0.1159	?--	0	0.001	1	0.9757
X:14923694_C/T	X	14923694	t	c	877	1.386	0.1658	-?+	57.1	2.33	1	0.1269
X:14925061_G/A	X	14925061	a	g	1157	-0.513	0.6081	--+	0	0.478	2	0.7876
X:14925502_G/A	X	14925502	a	g	1157	-0.787	0.4314	---	0	0.406	2	0.8164
X:14927058_C/T	X	14927058	t	c	1157	0.473	0.6361	++-	0	1.491	2	0.4745
X:14927579_C/T	X	14927579	t	c	1157	-1.623	0.1046	---	0	1.873	2	0.3921
X:14929375_G/A	X	14929375	a	g	1157	0.928	0.3535	++-	0	0.937	2	0.6258
X:14933445_C/T	X	14933445	t	c	877	0.718	0.4729	+?+	0	0.099	1	0.7532
X:14935351_G/A	X	14935351	a	g	1157	-0.787	0.4313	---	0	0.406	2	0.8165
X:14938799_A/G	X	14938799	a	g	1157	-0.217	0.8279	--+	0	1.544	2	0.4622
X:14943155_A/G	X	14943155	a	g	1157	0.678	0.4979	++-	0	0.483	2	0.7853
X:14944519_T/C	X	14944519	t	c	1157	1.735	0.08283	+++	31.9	2.939	2	0.2301
X:14944565_T/C	X	14944565	t	c	1157	0.8	0.4236	+++	0	0.364	2	0.8337
X:14946119_T/C	X	14946119	t	c	1157	0.474	0.6355	++-	0	0.436	2	0.8043
X:14946227_T/G	X	14946227	t	g	1157	1.608	0.1078	+++	37.7	3.212	2	0.2007
X:14946644_A/G	X	14946644	a	g	1157	0.321	0.7482	++-	8.9	2.196	2	0.3335
X:14947650_G/A	X	14947650	a	g	1157	1.344	0.1788	-++	48.9	3.915	2	0.1412
X:14947725_G/A	X	14947725	a	g	1157	-0.54	0.5889	---	0	0.314	2	0.8545
X:14947862_G/A	X	14947862	a	g	1157	-0.796	0.426	---	0	0.37	2	0.8313
X:14949308_G/T	X	14949308	t	g	1157	-0.214	0.8303	+--	0	0.62	2	0.7333
X:14949472_A/C	X	14949472	a	c	877	-0.86	0.3898	+?-	60.4	2.526	1	0.112
X:14950418_G/A	X	14950418	a	g	877	1.121	0.2621	+?-	57.2	2.338	1	0.1262
X:14950531_A/G	X	14950531	a	g	1157	0.796	0.4262	+++	0	0.431	2	0.8062
X:14951569_G/A	X	14951569	a	g	1157	-0.22	0.8261	--+	1.7	2.035	2	0.3614
X:14951769_C/T	X	14951769	t	c	1157	-0.218	0.8271	+--	0	0.62	2	0.7335
X:14952659_G/A	X	14952659	a	g	1157	-0.218	0.8271	+--	0	0.62	2	0.7335
X:14952757_C/T	X	14952757	t	c	1157	-0.218	0.8271	+--	0	0.62	2	0.7335
X:14957324_A/G	X	14957324	a	g	1157	0.851	0.395	+++	0	0.29	2	0.865
X:14957993_C/T	X	14957993	t	c	1157	0.715	0.4744	++-	53.3	4.285	2	0.1173
X:14958157_T/C	X	14958157	t	c	1157	-0.326	0.7442	--+	2.3	2.047	2	0.3593
X:14958821_G/A	X	14958821	a	g	1157	0.6	0.5487	++-	45.6	3.676	2	0.1592
X:14960374_A/C	X	14960374	a	c	706	-1.768	0.07709	?+-	65.3	2.884	1	0.08948
X:14962402_C/T	X	14962402	t	c	1157	0.285	0.7755	++-	0	0.054	2	0.9735
X:14964435_C/T	X	14964435	t	c	1157	1.079	0.2808	++-	36.7	3.161	2	0.2059
X:14964536_T/C	X	14964536	t	c	1157	-0.245	0.8065	--+	0	0.082	2	0.96
X:14965863_T/C	X	14965863	t	c	1157	-0.569	0.569	--+	13.1	2.301	2	0.3165
X:14966019_C/G	X	14966019	c	g	1157	-0.105	0.9165	+--	0	0.198	2	0.9058
X:14966250_G/A	X	14966250	a	g	1157	1.079	0.2808	++-	36.7	3.161	2	0.2059
X:14966778_G/T	X	14966778	t	g	1157	1.034	0.301	++-	35.5	3.103	2	0.212
X:14967584_C/T	X	14967584	t	c	1157	-0.276	0.7825	-+-	0	0.472	2	0.7897
X:14968216_T/C	X	14968216	t	c	1157	0.115	0.9088	-+-	67.3	6.125	2	0.04677
X:14968449_C/A	X	14968449	a	c	1157	-0.162	0.8712	--+	0	0.101	2	0.951
X:14969007_T/G	X	14969007	t	g	1157	0.128	0.8979	+-+	0	0.909	2	0.6348
X:14969027_C/T	X	14969027	t	c	1157	-0.162	0.871	--+	0	0.1	2	0.951
X:14969967_G/C	X	14969967	c	g	1157	1.061	0.2885	++-	36	3.125	2	0.2096
X:14970515_C/T	X	14970515	t	c	1157	0.961	0.3364	++-	32.7	2.973	2	0.2262
X:14971559_C/T	X	14971559	t	c	1157	0.094	0.925	++-	0	0.023	2	0.9884
X:14972233_T/C	X	14972233	t	c	1157	0.223	0.8237	+--	0	0.314	2	0.8549
X:14972735_A/G	X	14972735	a	g	1157	-0.76	0.4474	---	0	0.026	2	0.9869
X:14974346_T/G	X	14974346	t	g	1157	-0.243	0.808	+--	0	0.083	2	0.9593
X:14974513_A/C	X	14974513	a	c	1157	-0.211	0.8327	+--	0	0.107	2	0.9481
X:14974518_T/A	X	14974518	a	t	1157	0.211	0.8327	-++	0	0.107	2	0.9481
X:14974809_A/C	X	14974809	a	c	1157	-0.291	0.7712	---	0	0.053	2	0.9739
X:14974812_T/C	X	14974812	t	c	1157	-0.291	0.7713	---	0	0.053	2	0.974
X:14975185_C/T	X	14975185	t	c	1157	0.234	0.8153	-++	0	0.089	2	0.9563
X:14975450_C/T	X	14975450	t	c	1157	0.622	0.5342	++-	26.9	2.735	2	0.2548
X:14975660_C/T	X	14975660	t	c	1157	0.233	0.8156	-++	0	0.089	2	0.9564
X:14975930_G/C	X	14975930	c	g	1157	0.542	0.5881	+++	0	0.083	2	0.9593
X:14976096_G/A	X	14976096	a	g	877	0.109	0.9129	-?+	0	0.054	1	0.8156
X:14976159_T/C	X	14976159	t	c	1157	-0.209	0.8342	+--	0	0.107	2	0.948
X:14976431_C/T	X	14976431	t	c	1157	0.539	0.5897	+++	0	0.072	2	0.9645
X:14976777_T/C	X	14976777	t	c	1157	-0.232	0.8162	+--	0	0.089	2	0.9567
X:14977238_G/C	X	14977238	c	g	877	-0.149	0.8814	-?+	0	0.131	1	0.717
X:14977282_C/T	X	14977282	t	c	1157	-0.903	0.3665	-+-	50.8	4.064	2	0.1311
X:14977302_T/A	X	14977302	a	t	1157	0.698	0.4854	+++	0	0.103	2	0.9499
X:14977305_G/C	X	14977305	c	g	1157	0.698	0.4855	+++	0	0.103	2	0.9499
X:14977503_C/T	X	14977503	t	c	1157	0.663	0.5075	+++	0	0.132	2	0.9359
X:14978036_T/G	X	14978036	t	g	877	1.91	0.05609	+?+	0	0.829	1	0.3624
X:14978226_G/A	X	14978226	a	g	1157	0.298	0.7654	+++	0	0.047	2	0.9769
X:14978341_A/G	X	14978341	a	g	1157	-0.232	0.8166	+--	0	0.088	2	0.9568
X:14978644_C/T	X	14978644	t	c	1157	0.232	0.8166	-++	0	0.088	2	0.9568
X:14978859_T/C	X	14978859	t	c	1157	-0.773	0.4394	--+	13.5	2.312	2	0.3148
X:14979140_C/G	X	14979140	c	g	1157	-0.663	0.5075	---	0	0.132	2	0.9359
X:14979361_T/C	X	14979361	t	c	1157	-0.191	0.8488	+--	0	0.121	2	0.9413
X:14979405_A/C	X	14979405	a	c	1157	-0.232	0.8166	+--	0	0.088	2	0.9568
X:14979416_T/C	X	14979416	t	c	1157	-0.661	0.5088	---	0	0.131	2	0.9366
X:14979765_T/C	X	14979765	t	c	1157	-0.77	0.4414	--+	13.4	2.31	2	0.3151
X:14979917_C/G	X	14979917	c	g	1157	-0.119	0.9051	+--	0	0.19	2	0.9093
X:14980263_G/A	X	14980263	a	g	1157	0.663	0.5075	+++	0	0.132	2	0.9359
X:14980286_C/A	X	14980286	a	c	1157	0.618	0.5369	++-	26.7	2.73	2	0.2554
X:14980728_G/T	X	14980728	t	g	1157	0.545	0.5859	-++	0	0.393	2	0.8218
X:14981329_C/T	X	14981329	t	c	1157	0.338	0.7355	+++	0	0.029	2	0.9857
X:14982473_T/C	X	14982473	t	c	1157	-0.333	0.7391	---	0	0.034	2	0.9829
X:14982674_C/T	X	14982674	t	c	1157	0.33	0.7411	+++	0	0.035	2	0.9827
X:14983291_G/A	X	14983291	a	g	1157	0.2	0.8411	-++	0	0.111	2	0.9461
X:14983304_C/T	X	14983304	t	c	1157	0.445	0.6566	++-	38.3	3.241	2	0.1978
X:14983318_T/C	X	14983318	t	c	1157	-0.2	0.8411	+--	0	0.111	2	0.9461
X:14984048_G/A	X	14984048	a	g	1157	0.21	0.834	-++	0	0.104	2	0.9494
X:14984169_T/C	X	14984169	t	c	1157	-0.2	0.8411	+--	0	0.111	2	0.9461
X:14984482_G/A	X	14984482	a	g	1157	0.2	0.8411	-++	0	0.111	2	0.9461
X:14984867_A/G	X	14984867	a	g	1157	-0.2	0.8411	+--	0	0.111	2	0.9461
X:14984989_A/C	X	14984989	a	c	1157	-0.12	0.9041	+--	0	0.184	2	0.9121
X:14985186_C/T	X	14985186	t	c	1157	1.064	0.2874	+++	0	0.077	2	0.9624
X:14986370_T/C	X	14986370	t	c	1157	-1.064	0.2874	---	0	0.077	2	0.9624
X:14986522_T/C	X	14986522	t	c	1157	-1.064	0.2874	---	0	0.077	2	0.9624
X:14987124_T/A	X	14987124	a	t	706	0.353	0.7239	?++	0	0.012	1	0.9137
X:14989530_C/T	X	14989530	t	c	706	0.354	0.7236	?++	0	0.012	1	0.9138
X:14989830_C/T	X	14989830	t	c	706	0.42	0.6747	?++	0	0.026	1	0.8712
X:14990079_C/T	X	14990079	t	c	1157	0.201	0.8409	-++	0	0.111	2	0.946
X:14990369_T/C	X	14990369	t	c	1157	-0.201	0.8409	+--	0	0.111	2	0.946
X:14990421_G/A	X	14990421	a	g	706	0.354	0.7237	?++	0	0.012	1	0.9138
X:14992049_A/G	X	14992049	a	g	706	2.017	0.04366	?++	72.8	3.679	1	0.0551
X:14992099_G/A	X	14992099	a	g	1157	0.201	0.8409	-++	0	0.111	2	0.946
X:14992246_C/T	X	14992246	t	c	706	0.354	0.7237	?++	0	0.012	1	0.9137
X:14992892_G/A	X	14992892	a	g	1157	1.07	0.2844	+++	0	0.081	2	0.9603
X:14993082_C/T	X	14993082	t	c	1157	1.064	0.2873	+++	0	0.077	2	0.9624
X:14994869_G/A	X	14994869	a	g	1157	0.21	0.8339	-++	0	0.104	2	0.9493
X:14996152_T/C	X	14996152	t	c	1157	-0.21	0.8338	+--	0	0.104	2	0.9493
X:14997504_T/C	X	14997504	t	c	1157	-0.21	0.8337	+--	0	0.104	2	0.9493
X:14998690_A/G	X	14998690	a	g	1157	-0.171	0.8644	+--	0	0.078	2	0.962
X:14999971_A/G	X	14999971	a	g	1157	-0.21	0.8338	+--	0	0.104	2	0.9493
X:15000022_T/C	X	15000022	t	c	1157	-0.21	0.8338	+--	0	0.104	2	0.9493
X:15000288_C/T	X	15000288	t	c	706	1.768	0.07713	?-+	65.4	2.892	1	0.08901
X:15001360_C/T	X	15001360	t	c	1157	0.21	0.8338	-++	0	0.104	2	0.9493
X:15001677_A/T	X	15001677	a	t	1157	-1.074	0.2827	---	0	0.084	2	0.959
X:15001791_G/A	X	15001791	a	g	1157	0.21	0.8338	-++	0	0.104	2	0.9493
X:15002779_T/C	X	15002779	t	c	1157	-1.074	0.2827	---	0	0.084	2	0.959
X:15003363_T/C	X	15003363	t	c	1157	-0.207	0.8357	+--	0	0.102	2	0.9501
X:15003661_G/A	X	15003661	a	g	1157	-0.033	0.9735	-+-	0	1.129	2	0.5686
X:15005036_C/A	X	15005036	a	c	1157	0.201	0.8409	-++	0	0.111	2	0.946
X:15005394_A/C	X	15005394	a	c	1157	-0.201	0.8409	+--	0	0.111	2	0.946
X:15006512_A/G	X	15006512	a	g	1157	-0.749	0.4536	--+	32.4	2.959	2	0.2277
X:15006717_T/C	X	15006717	t	c	1157	-0.201	0.8409	+--	0	0.111	2	0.946
X:15006785_T/C	X	15006785	t	c	1157	-0.741	0.4588	--+	32	2.942	2	0.2297
X:15007687_A/T	X	15007687	a	t	1157	-0.179	0.8581	+--	0	0.129	2	0.9375
X:15007748_C/T	X	15007748	t	c	1157	0.179	0.8581	-++	0	0.129	2	0.9375
X:15008034_C/T	X	15008034	t	c	1157	0.179	0.8581	-++	0	0.129	2	0.9375
X:15008286_A/G	X	15008286	a	g	1157	-0.188	0.851	+--	0	0.122	2	0.941
X:15009469_C/T	X	15009469	t	c	1157	0.201	0.8409	-++	0	0.111	2	0.946
X:15009941_T/G	X	15009941	t	g	1157	-0.21	0.8338	+--	0	0.104	2	0.9493
X:15011232_T/A	X	15011232	a	t	1157	0.201	0.8404	-++	0	0.111	2	0.9459
X:15013178_G/A	X	15013178	a	g	1157	0.201	0.8404	-++	0	0.111	2	0.9459
X:15013560_C/T	X	15013560	t	c	1157	0.166	0.8683	-++	0	0.141	2	0.9321
X:15014442_A/G	X	15014442	a	g	706	-1.769	0.07682	?+-	65.5	2.899	1	0.08865
X:15014584_T/A	X	15014584	a	t	1157	0.21	0.8338	-++	0	0.104	2	0.9493
X:15014878_T/C	X	15014878	t	c	1157	-0.214	0.8303	+--	0	0.101	2	0.9509
X:15016212_C/A	X	15016212	a	c	1157	0.63	0.529	+++	0	0.113	2	0.9449
X:15016602_A/G	X	15016602	a	g	1157	-0.63	0.529	---	0	0.113	2	0.9449
X:15016999_G/T	X	15016999	t	g	1157	0.201	0.8409	-++	0	0.111	2	0.946
X:15018579_A/G	X	15018579	a	g	706	-0.057	0.9546	?+-	0	0.065	1	0.7994
X:15018977_G/A	X	15018977	a	g	1157	0.63	0.529	+++	0	0.113	2	0.9449
X:15019172_T/C	X	15019172	t	c	1157	-0.797	0.4257	+--	0	0.6	2	0.7407
X:15020068_T/A	X	15020068	a	t	1157	0.201	0.8409	-++	0	0.111	2	0.946
X:15021539_A/G	X	15021539	a	g	1157	-0.201	0.8409	+--	0	0.111	2	0.946
X:15023384_T/C	X	15023384	t	c	1157	-0.203	0.8388	+--	0	0.109	2	0.947
X:15023483_T/C	X	15023483	t	c	1157	-0.201	0.8409	+--	0	0.111	2	0.946
X:15024127_G/A	X	15024127	a	g	877	-0.836	0.4034	-?-	0	0.055	1	0.8145
X:15024566_C/T	X	15024566	t	c	1157	-0.153	0.8783	+--	0	0.109	2	0.9471
X:15024860_C/G	X	15024860	c	g	1157	0.874	0.382	++-	0	1.91	2	0.3847
X:15025046_T/C	X	15025046	t	c	1157	0.991	0.3216	+++	0	0.145	2	0.9301
X:15025452_G/C	X	15025452	c	g	1157	-0.139	0.8896	+--	0	0.118	2	0.9427
X:15025945_A/G	X	15025945	a	g	1157	0.662	0.5079	+-+	0	0.238	2	0.8877
X:15026448_T/C	X	15026448	t	c	1157	0.991	0.3216	+++	0	0.145	2	0.9301
X:15029107_T/G	X	15029107	t	g	1157	0.145	0.8846	-++	0	0.124	2	0.9401
X:15029764_G/A	X	15029764	a	g	1157	-0.993	0.3206	---	0	0.145	2	0.9302
X:15030420_T/A	X	15030420	a	t	1157	-0.145	0.8846	+--	0	0.124	2	0.9401
X:15031095_T/C	X	15031095	t	c	1157	0.571	0.5682	+++	0	0.155	2	0.9255
X:15031135_G/A	X	15031135	a	g	1157	1.857	0.06338	+++	0	0.069	2	0.9659
X:15032320_A/G	X	15032320	a	g	1157	0.891	0.3727	++-	0	1.882	2	0.3903
X:15032703_G/A	X	15032703	a	g	1157	-0.116	0.9077	+-+	66.5	5.962	2	0.05075
X:15033253_C/T	X	15033253	t	c	1157	-0.159	0.8734	+--	0	0.115	2	0.9443
X:15033355_A/C	X	15033355	a	c	1157	1.006	0.3144	+++	0	0.155	2	0.9253
X:15035339_A/G	X	15035339	a	g	1157	1.005	0.3148	+++	0	0.155	2	0.9252
X:15036583_G/A	X	15036583	a	g	1157	-0.641	0.5212	---	0	0.137	2	0.9339
X:15036664_G/T	X	15036664	t	g	1157	-0.897	0.37	-+-	51.3	4.107	2	0.1283
X:15038076_C/T	X	15038076	t	c	1157	-0.919	0.358	--+	0	1.857	2	0.3951
X:15038306_C/A	X	15038306	a	c	1157	1.089	0.276	++-	0	1.057	2	0.5896
X:15038705_A/C	X	15038705	a	c	877	-0.991	0.3218	-?-	0	0.039	1	0.8442
X:15038952_G/T	X	15038952	t	g	706	-0.167	0.8671	?+-	0	0.082	1	0.7746
X:15039252_C/T	X	15039252	t	c	1157	-0.16	0.8731	+--	0	0.114	2	0.9447
X:15039762_G/C	X	15039762	c	g	1157	0.752	0.4518	++-	32	2.941	2	0.2298
X:15040089_A/G	X	15040089	a	g	706	0.681	0.4956	?++	0	0.226	1	0.6343
X:15042690_C/T	X	15042690	t	c	1157	0.714	0.4755	-++	47.6	3.815	2	0.1484
X:15045637_G/A	X	15045637	a	g	706	0.813	0.4164	?-+	0	0.724	1	0.395
X:15045747_A/C	X	15045747	a	c	1157	0.968	0.333	+++	0	0.126	2	0.939
X:15049828_A/G	X	15049828	a	g	1157	1.774	0.07602	++-	31.6	2.924	2	0.2318
X:15050118_C/T	X	15050118	t	c	1157	-1.563	0.1181	---	0	0.937	2	0.6261
X:15050178_A/G	X	15050178	a	g	1157	0.574	0.5657	+++	0	0.157	2	0.9246
X:15050426_T/C	X	15050426	t	c	1157	0.935	0.3497	+++	0	0.101	2	0.9507
X:15050488_C/A	X	15050488	a	c	1157	-0.211	0.8326	-+-	0	0.42	2	0.8107
X:15050996_G/C	X	15050996	c	g	1157	-0.144	0.8855	+--	0	0.124	2	0.94
X:15052357_T/A	X	15052357	a	t	1157	-0.104	0.9169	+--	0	0.153	2	0.9263
X:15053188_T/C	X	15053188	t	c	1157	0.573	0.5667	+-+	0	0.215	2	0.8983
X:15053249_C/T	X	15053249	t	c	1157	-0.045	0.9639	+--	0	0.206	2	0.9021
X:15053911_G/A	X	15053911	a	g	877	-0.513	0.6078	+?-	0	0.312	1	0.5763
X:15054471_G/A	X	15054471	a	g	1157	-0.045	0.9639	+--	0	0.206	2	0.9021
X:15054690_T/C	X	15054690	t	c	1157	-1.088	0.2768	--+	0	1.053	2	0.5906
X:15055042_T/C	X	15055042	t	c	1157	2.116	0.03435	+++	0	1.869	2	0.3928
X:15055190_C/G	X	15055190	c	g	1157	0.045	0.9639	-++	0	0.206	2	0.9021
X:15057887_C/T	X	15057887	t	c	1157	0.752	0.452	++-	32	2.94	2	0.2299
X:15058527_G/A	X	15058527	a	g	1157	0.752	0.452	++-	32	2.94	2	0.23
X:15059385_C/T	X	15059385	t	c	1157	-0.045	0.9641	+--	0	0.206	2	0.9021
X:15060460_A/G	X	15060460	a	g	1157	0.606	0.5447	+-+	0	0.221	2	0.8953
X:15061826_G/A	X	15061826	a	g	1157	-0.045	0.9639	+--	0	0.206	2	0.9021
X:15063134_C/T	X	15063134	t	c	1157	-0.995	0.3197	---	0	0.147	2	0.9292
X:15065015_T/C	X	15065015	t	c	877	0.284	0.7761	+?+	0	0.025	1	0.8747
X:15065139_C/T	X	15065139	t	c	706	-1.985	0.04713	?--	73.7	3.8	1	0.05125
X:15065720_T/C	X	15065720	t	c	1157	0.934	0.3505	+++	0	0.103	2	0.95
X:15065894_T/C	X	15065894	t	c	1157	-0.802	0.4224	--+	0	1.613	2	0.4465
X:15066729_A/G	X	15066729	a	g	1157	-0.86	0.3896	--+	0	0.751	2	0.6869
X:15070879_A/G	X	15070879	a	g	877	-0.983	0.3258	-?-	0	0.042	1	0.8376
X:15071518_T/C	X	15071518	t	c	877	0.919	0.3583	+?+	0	0.321	1	0.5708
X:15071926_A/G	X	15071926	a	g	1157	-0.244	0.8069	--+	0	1.131	2	0.5682
X:15073175_C/T	X	15073175	t	c	1157	1.213	0.2253	++-	19	2.468	2	0.2911
X:15073804_C/T	X	15073804	t	c	706	1.727	0.08414	?++	0	0.021	1	0.8839
X:15074185_T/C	X	15074185	t	c	1157	-1.1	0.2713	--+	0	1.08	2	0.5829
X:15075857_G/A	X	15075857	a	g	1157	-1.541	0.1232	---	0	0.557	2	0.7569
X:15077219_A/C	X	15077219	a	c	1157	0.167	0.8672	++-	0	0.055	2	0.9727
X:15079745_G/A	X	15079745	a	g	1157	-0.609	0.5427	-+-	0	0.236	2	0.8889
X:15080241_T/C	X	15080241	t	c	1157	0.059	0.9531	-++	0	0.262	2	0.877
X:15081201_C/T	X	15081201	t	c	1157	-0.99	0.3221	---	0	0.14	2	0.9323
X:15081271_A/G	X	15081271	a	g	1157	-1.1	0.2712	---	0	0.018	2	0.991
X:15082361_A/C	X	15082361	a	c	1157	-0.613	0.5402	+--	17.7	2.429	2	0.2968
X:15084388_G/A	X	15084388	a	g	1157	-0.52	0.6029	---	0	0.01	2	0.995
X:15084576_C/T	X	15084576	t	c	1157	-0.547	0.5846	---	0	0.004	2	0.9978
X:15085808_G/A	X	15085808	a	g	1157	-1.078	0.281	+--	71.6	7.053	2	0.0294
X:15087776_T/A	X	15087776	a	t	1157	-0.659	0.5098	--+	40	3.332	2	0.189
X:15087995_G/C	X	15087995	c	g	1157	-0.547	0.5846	---	0	0.004	2	0.9978
X:15089359_G/A	X	15089359	a	g	1157	-0.513	0.608	---	0	0.012	2	0.9942
X:15089487_C/T	X	15089487	t	c	1157	-0.513	0.608	---	0	0.012	2	0.9942
X:15090769_T/G	X	15090769	t	g	1157	-0.786	0.4316	-+-	53.1	4.264	2	0.1186
X:15092347_C/T	X	15092347	t	c	1157	0.56	0.5754	++-	19.2	2.474	2	0.2902
X:15093644_T/C	X	15093644	t	c	706	-1.778	0.07539	?+-	65.7	2.915	1	0.08777
X:15093690_C/T	X	15093690	t	c	1157	-0.025	0.9804	+--	0	0.39	2	0.8227
X:15094931_T/C	X	15094931	t	c	1157	0.905	0.3655	+++	0	0.058	2	0.9715
X:15095162_G/A	X	15095162	a	g	1157	0.473	0.6359	++-	16.3	2.39	2	0.3027
X:15096314_T/G	X	15096314	t	g	1157	0.278	0.7811	++-	0	0.076	2	0.9627
X:15097234_G/T	X	15097234	t	g	1157	-0.091	0.9276	+--	0	0.36	2	0.8353
X:15100235_C/A	X	15100235	a	c	1157	-0.595	0.5519	--+	34.5	3.053	2	0.2173
X:15100439_G/C	X	15100439	c	g	1157	-0.104	0.917	+--	0	0.305	2	0.8585
X:15100501_A/C	X	15100501	a	c	1157	0.496	0.6196	-++	0	0.382	2	0.8262
X:15100744_T/C	X	15100744	t	c	1157	-0.473	0.6362	--+	16.4	2.391	2	0.3026
X:15100913_G/A	X	15100913	a	g	1157	-0.508	0.6116	---	0	0.048	2	0.9765
X:15101633_T/G	X	15101633	t	g	1157	0.46	0.6453	++-	35.6	3.105	2	0.2117
X:15102152_T/G	X	15102152	t	g	1157	0.169	0.866	-++	0.5	2.011	2	0.3659
X:15102337_C/T	X	15102337	t	c	1157	0.935	0.3497	++-	31	2.899	2	0.2347
X:15105988_G/A	X	15105988	a	g	877	-0.285	0.7759	-?-	0	0.025	1	0.8749
X:15107428_A/G	X	15107428	a	g	877	0.327	0.7439	-?+	0	0.135	1	0.7136
X:15112581_T/C	X	15112581	t	c	1157	-0.988	0.3231	--+	34.3	3.042	2	0.2185
X:15112652_G/A	X	15112652	a	g	877	0.21	0.8333	+?+	0	0.029	1	0.8654
X:15112780_G/A	X	15112780	a	g	1157	-1.259	0.208	---	4.3	2.089	2	0.3518
X:15113940_C/G	X	15113940	c	g	877	0.284	0.7764	+?+	0	0.025	1	0.8744
X:15114483_C/T	X	15114483	t	c	877	0.213	0.8311	+?+	0	0.028	1	0.8677
X:15114601_G/A	X	15114601	a	g	1157	-1.764	0.07774	---	61.8	5.242	2	0.07273
X:15114910_C/A	X	15114910	a	c	1157	-1.484	0.1378	---	0	0.714	2	0.6997
X:15116414_T/C	X	15116414	t	c	1157	-0.845	0.398	-+-	56	4.543	2	0.1032
X:15118727_C/G	X	15118727	c	g	1157	0.482	0.6297	--+	0	0.658	2	0.7196
X:15118977_G/C	X	15118977	c	g	1157	-0.62	0.5354	-+-	0	0.527	2	0.7684
X:15119833_A/C	X	15119833	a	c	1157	1.025	0.3056	+++	0	0.901	2	0.6373
X:15120975_A/G	X	15120975	a	g	1157	0.838	0.4021	+-+	0	1.052	2	0.591
X:15123415_C/T	X	15123415	t	c	1157	-0.567	0.5705	-+-	0	0.638	2	0.7271
X:15124446_C/T	X	15124446	t	c	1157	-0.761	0.4467	+-+	22.5	2.582	2	0.275
X:15125458_T/C	X	15125458	t	c	1157	2.339	0.01932	+++	58.8	4.853	2	0.08836
X:15126780_G/A	X	15126780	a	g	1157	-2.34	0.01931	---	58.8	4.852	2	0.0884
X:15127511_C/T	X	15127511	t	c	1157	0.98	0.327	++-	33.9	3.027	2	0.2201
X:15127970_G/A	X	15127970	a	g	1157	0.469	0.6387	++-	53.1	4.269	2	0.1183
X:15128653_G/C	X	15128653	c	g	1157	-2.293	0.02184	---	59	4.879	2	0.08719
X:15129775_A/G	X	15129775	a	g	877	0.249	0.8035	-?+	0	0.302	1	0.5826
X:15132365_T/C	X	15132365	t	c	1157	1.568	0.1169	+++	65.3	5.764	2	0.05602
X:15132985_G/A	X	15132985	a	g	1157	-1.809	0.07042	---	61.1	5.136	2	0.07668
X:15133058_G/A	X	15133058	a	g	1157	-0.266	0.7901	+-+	60.2	5.028	2	0.08095
X:15134640_T/C	X	15134640	t	c	1157	0.514	0.6074	+-+	11.8	2.268	2	0.3217
X:15135959_C/T	X	15135959	t	c	1157	-0.228	0.82	-+-	0	0.789	2	0.6741
X:15136373_C/T	X	15136373	t	c	1157	-0.228	0.82	-+-	0	0.789	2	0.6742
X:15136522_A/G	X	15136522	a	g	1157	1.524	0.1276	+++	0	0.992	2	0.6089
X:15137553_T/C	X	15137553	t	c	1157	1.733	0.08306	+++	62.7	5.356	2	0.06869
X:15137666_T/A	X	15137666	a	t	1157	-0.311	0.7556	-+-	0	0.762	2	0.6831
X:15137983_G/A	X	15137983	a	g	1157	0.325	0.7451	++-	0	0.363	2	0.8342
X:15138357_C/T	X	15138357	t	c	1157	0.087	0.9308	++-	0	1.528	2	0.4659
X:15141018_G/A	X	15141018	a	g	1157	-0.227	0.82	-+-	0	0.789	2	0.674
X:15143454_A/C	X	15143454	a	c	1157	0.228	0.8197	+-+	0	0.789	2	0.6739
X:15143601_G/A	X	15143601	a	g	1157	-0.396	0.692	-+-	0	0.963	2	0.6177
X:15143842_C/T	X	15143842	t	c	1157	-1.688	0.09142	---	63.5	5.486	2	0.06438
X:15146608_A/T	X	15146608	a	t	1157	0.702	0.4827	+++	0	0.093	2	0.9548
X:15146772_C/T	X	15146772	t	c	1157	-0.23	0.8182	-+-	0	0.792	2	0.6729
X:15149449_T/C	X	15149449	t	c	1157	0.228	0.8195	+-+	0	0.789	2	0.6741
X:15150161_C/T	X	15150161	t	c	1157	-0.228	0.8195	-+-	0	0.789	2	0.6741
X:15151716_T/C	X	15151716	t	c	706	-1.772	0.07636	?+-	67	3.032	1	0.08162
X:15152378_G/A	X	15152378	a	g	1157	-1.342	0.1796	---	0	0.556	2	0.7573
X:15152610_G/A	X	15152610	a	g	1157	-1.741	0.0816	---	62.5	5.335	2	0.06942
X:15153583_T/A	X	15153583	a	t	1157	-1.741	0.0816	---	62.5	5.335	2	0.06942
X:15154721_T/C	X	15154721	t	c	1157	0.275	0.783	+-+	0	0.771	2	0.6802
X:15154836_G/A	X	15154836	a	g	1157	-0.228	0.8195	-+-	0	0.789	2	0.6741
X:15155450_G/C	X	15155450	c	g	1157	-1.665	0.09582	---	63.9	5.535	2	0.06282
X:15155557_A/G	X	15155557	a	g	706	0.457	0.6477	?++	0	0.132	1	0.7163
X:15157056_T/C	X	15157056	t	c	1157	0.989	0.3228	-++	0	0.692	2	0.7076
X:15159622_A/T	X	15159622	a	t	1157	1.542	0.1231	+++	65	5.72	2	0.05728
X:15160721_G/C	X	15160721	c	g	1157	-0.988	0.323	+--	0	0.691	2	0.7078
X:15161072_C/G	X	15161072	c	g	877	-0.186	0.8526	-?+	5.3	1.056	1	0.3041
X:15161893_A/G	X	15161893	a	g	1157	0.877	0.3804	+-+	0	0.388	2	0.8236
X:15162485_C/T	X	15162485	t	c	1157	-1.417	0.1566	---	0	1.454	2	0.4834
X:15162781_C/T	X	15162781	t	c	1157	-1.415	0.1571	---	0	1.454	2	0.4833
X:15162877_G/A	X	15162877	a	g	1157	-0.989	0.3228	+--	0	0.692	2	0.7076
X:15163507_C/A	X	15163507	a	c	1157	-0.983	0.3255	+--	0	0.685	2	0.7102
X:15164837_C/T	X	15164837	t	c	1157	-0.876	0.3813	-+-	0	0.386	2	0.8246
X:15166677_G/T	X	15166677	t	g	1157	-1.154	0.2484	---	0	0.606	2	0.7385
X:15166898_T/C	X	15166898	t	c	1157	1.143	0.2531	+++	0	0.586	2	0.7459
X:15167043_C/G	X	15167043	c	g	1157	2.063	0.03911	+++	32.5	2.964	2	0.2272
X:15167059_C/T	X	15167059	t	c	1157	-0.287	0.7743	-+-	0	1.831	2	0.4003
X:15167157_T/C	X	15167157	t	c	706	1.997	0.04582	?++	0	0.186	1	0.6666
X:15167210_A/G	X	15167210	a	g	706	2.261	0.02374	?++	23.2	1.302	1	0.2539
X:15167474_C/T	X	15167474	t	c	1157	0.294	0.7687	+-+	66.2	5.921	2	0.0518
X:15167485_C/G	X	15167485	c	g	1157	0.338	0.7357	-+-	0	0.776	2	0.6785
X:15168422_G/A	X	15168422	a	g	1157	0.661	0.5085	+-+	56.6	4.603	2	0.1001
X:15169252_A/G	X	15169252	a	g	1157	-0.211	0.833	--+	0	0.658	2	0.7198
X:15170488_T/C	X	15170488	t	c	1157	-0.729	0.4662	--+	46.6	3.745	2	0.1538
X:15170981_A/T	X	15170981	a	t	1157	-0.384	0.7007	--+	0	0.93	2	0.6282
X:15172189_A/G	X	15172189	a	g	1157	0.946	0.3441	+++	0	1.256	2	0.5337
X:15173959_G/A	X	15173959	a	g	877	0.75	0.4532	+?-	60.4	2.524	1	0.1121
X:15176935_T/G	X	15176935	t	g	1157	1.393	0.1635	-++	62.3	5.302	2	0.07058
X:15177033_C/T	X	15177033	t	c	1157	-1.399	0.1617	+--	62.6	5.347	2	0.069
X:15177284_T/G	X	15177284	t	g	1157	2.486	0.01293	+++	0	1.172	2	0.5564
X:15177446_A/G	X	15177446	a	g	877	0.082	0.9349	-?+	0	0.013	1	0.9094
X:15177606_G/A	X	15177606	a	g	1157	-1.025	0.3055	---	0	1.124	2	0.57
X:15178607_T/C	X	15178607	t	c	1157	2.549	0.01081	+++	0	1.195	2	0.5502
X:15178800_A/G	X	15178800	a	g	1157	1.399	0.1618	-++	62.6	5.348	2	0.06897
X:15179351_G/A	X	15179351	a	g	1157	-2.285	0.02231	---	35	3.079	2	0.2145
X:15180219_T/G	X	15180219	t	g	1157	1.081	0.2795	+++	0	1.338	2	0.5121
X:15180610_T/C	X	15180610	t	c	1157	2.173	0.0298	+++	39.8	3.324	2	0.1897
X:15181171_C/A	X	15181171	a	c	1157	-0.908	0.3639	---	0	0.425	2	0.8086
X:15181705_A/T	X	15181705	a	t	877	-0.004	0.997	+?-	0	0.045	1	0.8326
X:15182050_T/G	X	15182050	t	g	1157	1.398	0.162	-++	62.6	5.35	2	0.06892
X:15184325_A/G	X	15184325	a	g	706	-1.539	0.1237	?--	0	0.018	1	0.8923
X:15184962_G/A	X	15184962	a	g	1157	1.3	0.1936	+++	0	1.191	2	0.5513
X:15185673_A/G	X	15185673	a	g	1157	1.084	0.2784	+++	0	1.34	2	0.5118
X:15185766_T/C	X	15185766	t	c	1157	-1.284	0.1993	---	0	1.219	2	0.5437
X:15185999_A/C	X	15185999	a	c	1157	1.679	0.0932	+++	0	1.577	2	0.4545
X:15186279_C/T	X	15186279	t	c	1157	-1.391	0.1642	+-+	72.6	7.311	2	0.02585
X:15187042_C/T	X	15187042	t	c	1157	-1.167	0.2431	+--	50.7	4.054	2	0.1317
X:15187412_T/C	X	15187412	t	c	1157	0.831	0.4061	-++	57.6	4.718	2	0.0945
X:15187507_C/T	X	15187507	t	c	1157	0.153	0.8785	+-+	49.8	3.986	2	0.1363
X:15187882_C/T	X	15187882	t	c	1157	-1.359	0.1741	+--	60.3	5.038	2	0.08054
X:15187933_T/C	X	15187933	t	c	1157	1.356	0.1751	-++	60.1	5.015	2	0.08148
X:15188331_T/G	X	15188331	t	g	877	-0.761	0.4467	-?+	59.8	2.489	1	0.1147
X:15188635_G/A	X	15188635	a	g	1157	-1.074	0.2827	+--	53	4.254	2	0.1192
X:15189929_T/C	X	15189929	t	c	877	-0.118	0.9064	-?-	0	0.003	1	0.9559
X:15189940_G/A	X	15189940	a	g	1157	-1.248	0.2119	+--	62.5	5.332	2	0.06953
X:15189970_G/A	X	15189970	a	g	706	0.511	0.6093	?-+	69.4	3.27	1	0.07056
X:15190183_G/C	X	15190183	c	g	1157	-1.209	0.2267	+--	47.5	3.807	2	0.1491
X:15191016_G/A	X	15191016	a	g	1157	-0.366	0.7146	++-	66.7	6.013	2	0.04947
X:15191782_A/G	X	15191782	a	g	1157	0.366	0.7147	--+	66.7	6.012	2	0.04948
X:15192290_T/C	X	15192290	t	c	1157	1.11	0.2671	-++	54.9	4.438	2	0.1087
X:15192876_G/A	X	15192876	a	g	877	-0.283	0.7775	+?-	0	0.469	1	0.4936
X:15193345_C/A	X	15193345	a	c	1157	-1.226	0.2201	+--	63	5.403	2	0.06712
X:15193418_T/C	X	15193418	t	c	1157	1.075	0.2823	-++	53	4.254	2	0.1192
X:15194136_T/A	X	15194136	a	t	1157	-1.12	0.2625	+--	50.8	4.065	2	0.131
X:15194371_A/C	X	15194371	a	c	1157	1.167	0.2432	-++	64.3	5.596	2	0.06092
X:15194839_T/C	X	15194839	t	c	706	-0.726	0.468	?+-	0	0.702	1	0.402
X:15194939_C/T	X	15194939	t	c	1157	-0.421	0.6734	++-	65.9	5.872	2	0.05308
X:15194946_C/A	X	15194946	a	c	1157	0.257	0.7974	++-	61.1	5.145	2	0.07633
X:15196924_C/T	X	15196924	t	c	1157	-1.356	0.175	+--	60.1	5.016	2	0.08143
X:15197835_G/A	X	15197835	a	g	1157	0.362	0.7176	++-	61.6	5.21	2	0.07391
X:15198140_C/G	X	15198140	c	g	1157	1.356	0.175	-++	60.1	5.016	2	0.08143
X:15198227_G/C	X	15198227	c	g	706	0.378	0.7055	?++	0	0.074	1	0.7863
X:15198336_T/A	X	15198336	a	t	1157	-1.356	0.175	+--	60.1	5.016	2	0.08143
X:15198758_C/T	X	15198758	t	c	1157	-0.372	0.7102	++-	66	5.881	2	0.05283
X:15198918_G/A	X	15198918	a	g	1157	-0.42	0.6747	++-	65.2	5.751	2	0.05639
X:15199485_G/A	X	15199485	a	g	1157	-1.249	0.2118	+--	62.5	5.333	2	0.06949
X:15200887_T/C	X	15200887	t	c	1157	1.105	0.2693	-++	54.6	4.402	2	0.1107
X:15200979_C/T	X	15200979	t	c	1157	-0.41	0.6815	++-	65.6	5.807	2	0.05483
X:15201317_G/T	X	15201317	t	g	1157	-1.249	0.2118	+--	62.5	5.333	2	0.06949
X:15202157_T/C	X	15202157	t	c	1157	1.105	0.2693	-++	54.6	4.402	2	0.1107
X:15204009_C/T	X	15204009	t	c	1157	-0.373	0.7088	++-	66.1	5.893	2	0.05253
X:15204436_A/G	X	15204436	a	g	1157	1.282	0.2	-+-	73.8	7.647	2	0.02185
X:15205260_G/T	X	15205260	t	g	1157	1.057	0.2906	-++	19.5	2.483	2	0.2889
X:15205295_A/G	X	15205295	a	g	1157	1.28	0.2005	-+-	73.9	7.652	2	0.0218
X:15205724_A/C	X	15205724	a	c	1157	2.197	0.02799	+-+	0	1.9	2	0.3867
X:15206480_C/T	X	15206480	t	c	1157	-1.28	0.2005	+-+	73.9	7.652	2	0.0218
X:15207679_C/T	X	15207679	t	c	1157	0.531	0.5957	--+	65.1	5.734	2	0.05686
X:15208026_C/T	X	15208026	t	c	1157	1.175	0.2398	-++	40.5	3.361	2	0.1863
X:15208388_T/C	X	15208388	t	c	1157	-1.399	0.1619	+--	44.8	3.62	2	0.1636
X:15208408_G/C	X	15208408	c	g	1157	1.141	0.2541	-++	10.3	2.23	2	0.3278
X:15208578_T/C	X	15208578	t	c	1157	-1.148	0.2511	+--	42.4	3.47	2	0.1764
X:15208755_T/G	X	15208755	t	g	1157	1.255	0.2096	-+-	74.1	7.733	2	0.02093
X:15209575_G/A	X	15209575	a	g	1157	0.905	0.3657	-++	47.1	3.782	2	0.1509
X:15209604_G/A	X	15209604	a	g	1157	1.112	0.266	-++	13.5	2.312	2	0.3148
X:15213786_G/A	X	15213786	a	g	877	0.059	0.9528	+?+	0	0	1	0.9869
X:15214405_A/T	X	15214405	a	t	706	-1.89	0.05882	?--	0	0.946	1	0.3308
X:15214607_A/G	X	15214607	a	g	1157	0.394	0.6937	--+	65.5	5.796	2	0.05513
X:15217037_G/C	X	15217037	c	g	1157	-1.165	0.2439	+-+	71	6.895	2	0.03183
X:15217210_A/G	X	15217210	a	g	1157	-0.756	0.4497	+--	0	1.11	2	0.5741
X:15217453_G/A	X	15217453	a	g	1157	0.152	0.8789	+-+	49.6	3.969	2	0.1374
X:15219388_G/A	X	15219388	a	g	1157	0.701	0.4833	--+	61.8	5.236	2	0.07294
X:15219804_G/T	X	15219804	t	g	1157	1.274	0.2025	-++	32.8	2.974	2	0.226
X:15220202_A/G	X	15220202	a	g	1157	1.235	0.2168	-+-	70.1	6.686	2	0.03532
X:15221126_C/T	X	15221126	t	c	1157	1.342	0.1796	-++	27.3	2.75	2	0.2528
X:15221525_A/C	X	15221525	a	c	1157	1.232	0.2179	-+-	70.1	6.695	2	0.03517
X:15221818_A/T	X	15221818	a	t	1157	1.232	0.2179	-+-	70.1	6.695	2	0.03517
X:15222021_A/G	X	15222021	a	g	1157	1.232	0.2179	-+-	70.1	6.695	2	0.03517
X:15222108_T/C	X	15222108	t	c	1157	0.443	0.6579	--+	67	6.059	2	0.04833
X:15222361_T/A	X	15222361	a	t	1157	-0.138	0.8905	+--	0	1.708	2	0.4258
X:15223455_T/C	X	15223455	t	c	1157	1.252	0.2107	-+-	69.9	6.64	2	0.03616
X:15223522_T/A	X	15223522	a	t	1157	-1.232	0.2179	+-+	70.1	6.695	2	0.03517
X:15223629_A/G	X	15223629	a	g	1157	1.232	0.2179	-+-	70.1	6.695	2	0.03517
X:15223986_A/G	X	15223986	a	g	1157	1.232	0.2179	-+-	70.1	6.695	2	0.03517
X:15224092_T/C	X	15224092	t	c	706	-0.721	0.4709	?+-	0	0.71	1	0.3996
X:15224864_A/G	X	15224864	a	g	1157	1.232	0.2179	-+-	70.1	6.695	2	0.03517
X:15224909_G/A	X	15224909	a	g	1157	1.201	0.2298	-++	4.7	2.098	2	0.3503
X:15224962_C/T	X	15224962	t	c	1157	0.656	0.5119	--+	62.9	5.387	2	0.06766
X:15225329_A/G	X	15225329	a	g	1157	1.232	0.2179	-+-	70.1	6.695	2	0.03517
X:15225619_C/T	X	15225619	t	c	1157	-1.232	0.2179	+-+	70.1	6.695	2	0.03517
X:15225945_T/A	X	15225945	a	t	1157	-1.55	0.1211	--+	18.7	2.459	2	0.2925
X:15226080_C/T	X	15226080	t	c	1157	0.656	0.5121	--+	62.9	5.387	2	0.06765
X:15226334_G/A	X	15226334	a	g	706	-0.413	0.6795	?+-	0	0.13	1	0.7188
X:15226718_G/C	X	15226718	c	g	1157	-1.55	0.1211	--+	18.7	2.459	2	0.2925
X:15226820_A/G	X	15226820	a	g	1157	1.55	0.1211	++-	18.7	2.459	2	0.2925
X:15227079_C/T	X	15227079	t	c	1157	0.656	0.5119	--+	62.9	5.387	2	0.06765
X:15227290_T/C	X	15227290	t	c	1157	-1.389	0.165	-+-	29.3	2.829	2	0.2431
X:15227385_C/T	X	15227385	t	c	1157	-1.55	0.1211	--+	18.7	2.459	2	0.2925
X:15227475_A/G	X	15227475	a	g	1157	1.55	0.1211	++-	18.7	2.459	2	0.2925
X:15227647_C/T	X	15227647	t	c	1157	0.627	0.5304	--+	63.3	5.455	2	0.06539
X:15227726_T/C	X	15227726	t	c	1157	1.55	0.1211	++-	18.7	2.459	2	0.2925
X:15227847_T/G	X	15227847	t	g	1157	1.55	0.1211	++-	18.7	2.459	2	0.2925
X:15227951_C/T	X	15227951	t	c	1157	-2.197	0.02803	-+-	0	1.901	2	0.3865
X:15228964_C/G	X	15228964	c	g	1157	1.55	0.1211	++-	18.7	2.459	2	0.2925
X:15229332_T/C	X	15229332	t	c	1157	-0.656	0.5119	++-	62.9	5.387	2	0.06765
X:15229677_G/A	X	15229677	a	g	1157	-1.55	0.1211	--+	18.7	2.459	2	0.2925
X:15229714_T/G	X	15229714	t	g	1157	2.197	0.02803	+-+	0	1.901	2	0.3865
X:15229930_C/T	X	15229930	t	c	1157	1.064	0.2873	--+	43.7	3.55	2	0.1694
X:15230237_T/C	X	15230237	t	c	1157	1.55	0.1211	++-	18.7	2.459	2	0.2925
X:15230392_C/T	X	15230392	t	c	1157	-1.55	0.1211	--+	18.7	2.459	2	0.2925
X:15230494_C/A	X	15230494	a	c	877	-0.082	0.9348	-?+	0	0.022	1	0.8811
X:15230819_C/G	X	15230819	c	g	1157	0.526	0.599	--+	66	5.88	2	0.05286
X:15231053_G/A	X	15231053	a	g	1157	1.386	0.1659	+-+	29.5	2.835	2	0.2423
X:15231425_A/G	X	15231425	a	g	1157	0.342	0.7327	-+-	6.8	2.146	2	0.3419
X:15234003_G/T	X	15234003	t	g	1157	0.145	0.8848	++-	58.7	4.842	2	0.08884
X:15235315_C/G	X	15235315	c	g	1157	0.717	0.4731	+-+	48.2	3.859	2	0.1452
X:15235471_G/C	X	15235471	c	g	1157	0.451	0.6517	-++	0	0.458	2	0.7952
X:15235566_G/A	X	15235566	a	g	1157	0.794	0.4275	+-+	50.9	4.075	2	0.1303
X:15235921_T/C	X	15235921	t	c	1157	0.506	0.6131	--+	64.1	5.577	2	0.06151
X:15236197_T/C	X	15236197	t	c	1157	0.09	0.928	+--	0	0.93	2	0.628
X:15236774_G/A	X	15236774	a	g	1157	-0.168	0.8669	-++	0	1.122	2	0.5708
X:15237143_T/G	X	15237143	t	g	1157	0.506	0.6131	--+	64.1	5.577	2	0.0615
X:15237403_A/G	X	15237403	a	g	1157	-1.609	0.1077	---	32.5	2.963	2	0.2273
X:15237466_C/T	X	15237466	t	c	1157	-0.663	0.5071	-++	52.5	4.21	2	0.1219
X:15237610_G/A	X	15237610	a	g	1157	-0.09	0.9281	-++	0	0.93	2	0.628
X:15238053_T/C	X	15238053	t	c	1157	-0.77	0.4414	-+-	46.9	3.765	2	0.1522
X:15238388_G/C	X	15238388	c	g	1157	-0.632	0.5272	-+-	53.7	4.324	2	0.1151
X:15238435_G/A	X	15238435	a	g	1157	-0.949	0.3424	-+-	0	1.02	2	0.6005
X:15238740_T/A	X	15238740	a	t	1157	-0.09	0.9281	-++	0	0.93	2	0.628
X:15238858_T/G	X	15238858	t	g	1157	0.09	0.9281	+--	0	0.93	2	0.628
X:15239215_C/T	X	15239215	t	c	1157	-0.091	0.9276	-++	0	0.929	2	0.6283
X:15239261_T/C	X	15239261	t	c	1157	0.09	0.9281	+--	0	0.93	2	0.628
X:15239406_C/G	X	15239406	c	g	1157	0.632	0.5272	+-+	53.7	4.324	2	0.1151
X:15239419_A/G	X	15239419	a	g	1157	0.09	0.9281	+--	0	0.93	2	0.628
X:15239440_T/C	X	15239440	t	c	1157	0.09	0.9281	+--	0	0.93	2	0.628
X:15239623_T/C	X	15239623	t	c	1157	0.591	0.5545	--+	62.8	5.376	2	0.06803
X:15240111_T/A	X	15240111	a	t	706	-0.056	0.955	?+-	0	0.063	1	0.8024
X:15240354_G/A	X	15240354	a	g	1157	-0.09	0.9281	-++	0	0.93	2	0.628
X:15240673_A/C	X	15240673	a	c	1157	0.617	0.5371	+-+	53.9	4.341	2	0.1141
X:15240690_T/A	X	15240690	a	t	877	-0.372	0.7102	+?-	0	0.695	1	0.4046
X:15240818_C/T	X	15240818	t	c	1157	0.106	0.9155	--+	0	1.151	2	0.5625
X:15240823_A/T	X	15240823	a	t	1157	0.506	0.6131	--+	64.1	5.577	2	0.0615
X:15240981_A/G	X	15240981	a	g	1157	0.09	0.9281	+--	0	0.93	2	0.628
X:15241038_T/G	X	15241038	t	g	1157	0.506	0.6131	--+	64.1	5.577	2	0.06151
X:15241476_A/T	X	15241476	a	t	1157	0.506	0.6131	--+	64.1	5.577	2	0.0615
X:15241839_C/A	X	15241839	a	c	1157	-0.949	0.3425	-+-	0	1.019	2	0.6009
X:15242375_C/T	X	15242375	t	c	1157	-0.506	0.6131	++-	64.1	5.577	2	0.0615
X:15243265_G/A	X	15243265	a	g	1157	-0.15	0.8808	-++	0	1.084	2	0.5816
X:15243435_C/T	X	15243435	t	c	877	0.355	0.7228	-?+	0	0.358	1	0.5494
X:15245130_C/T	X	15245130	t	c	877	-0.713	0.4761	-?-	0	0.012	1	0.914
X:15245816_G/A	X	15245816	a	g	1157	0.068	0.9455	+-+	48.4	3.873	2	0.1442
X:15245860_T/C	X	15245860	t	c	1157	0.09	0.9283	+--	0	0.931	2	0.6279
X:15246212_A/G	X	15246212	a	g	1157	0.473	0.6362	--+	64.7	5.663	2	0.05891
X:15246279_T/G	X	15246279	t	g	1157	0.995	0.3197	+-+	0	1.032	2	0.597
X:15246316_T/C	X	15246316	t	c	1157	0.09	0.9282	+--	0	0.931	2	0.6279
X:15246801_T/C	X	15246801	t	c	1157	-1.489	0.1364	---	0	0.719	2	0.6979
X:15247135_G/A	X	15247135	a	g	1157	0.274	0.7843	++-	62.2	5.289	2	0.07103
X:15247242_C/T	X	15247242	t	c	1157	-0.09	0.9283	-++	0	0.931	2	0.6279
X:15247531_G/A	X	15247531	a	g	1157	-0.09	0.9283	-++	0	0.931	2	0.6279
X:15248912_G/A	X	15248912	a	g	1157	-1.004	0.3152	-+-	0	1.042	2	0.594
X:15249219_A/T	X	15249219	a	t	706	-0.251	0.8022	?+-	37.4	1.597	1	0.2063
X:15249296_G/C	X	15249296	c	g	1157	1.05	0.2938	-++	0	0.998	2	0.6073
X:15249847_T/C	X	15249847	t	c	1157	1.07	0.2847	+-+	0	1.067	2	0.5867
X:15249926_G/A	X	15249926	a	g	1157	-0.451	0.6522	++-	65.1	5.723	2	0.05717
X:15250051_T/G	X	15250051	t	g	706	0.758	0.4483	?-+	76	4.165	1	0.04128
X:15250151_G/A	X	15250151	a	g	1157	1.325	0.1851	-++	2.2	2.046	2	0.3596
X:15251681_T/C	X	15251681	t	c	1157	0.553	0.5803	--+	69.3	6.506	2	0.03867
X:15251882_C/T	X	15251882	t	c	1157	-0.476	0.6344	++-	64.8	5.683	2	0.05834
X:15252252_C/A	X	15252252	a	c	1157	1.398	0.162	-++	0	1.684	2	0.4309
X:15252268_A/G	X	15252268	a	g	1157	0.602	0.5474	+-+	54.3	4.378	2	0.112
X:15252698_G/A	X	15252698	a	g	1157	-0.602	0.5474	-+-	54.3	4.378	2	0.112
X:15253886_A/G	X	15253886	a	g	1157	2.197	0.02803	+-+	0	1.901	2	0.3865
X:15254632_G/A	X	15254632	a	g	1157	-0.085	0.9325	-++	0	0.941	2	0.6246
X:15254946_T/G	X	15254946	t	g	1157	0.164	0.8694	++-	0	1.972	2	0.3732
X:15255331_T/C	X	15255331	t	c	1157	0.085	0.9325	+--	0	0.941	2	0.6246
X:15255556_G/A	X	15255556	a	g	1157	-0.606	0.5447	-+-	54.5	4.397	2	0.1109
X:15255959_G/A	X	15255959	a	g	1157	0.149	0.8812	+-+	0	1.382	2	0.501
X:15256031_C/A	X	15256031	a	c	1157	0.152	0.8792	+-+	0	1.389	2	0.4994
X:15257155_T/C	X	15257155	t	c	1157	1.165	0.244	+-+	0	1.726	2	0.422
X:15258234_G/A	X	15258234	a	g	1157	-0.964	0.3353	-+-	0	1.038	2	0.5951
X:15258482_T/C	X	15258482	t	c	1157	1.073	0.2834	+-+	0	1.766	2	0.4135
X:15259282_A/G	X	15259282	a	g	877	-0.036	0.9713	+?-	0	0.993	1	0.3191
X:15259432_C/T	X	15259432	t	c	1157	-0.926	0.3544	---	0	0.227	2	0.8926
X:15259440_A/G	X	15259440	a	g	1157	1.254	0.2098	+-+	1.6	2.032	2	0.362
X:15259905_C/T	X	15259905	t	c	877	0.035	0.9718	-?+	0	0.991	1	0.3194
X:15259988_C/A	X	15259988	a	c	1157	-1.862	0.06264	-+-	0	1.802	2	0.4062
X:15260115_C/A	X	15260115	a	c	1157	-0.524	0.6004	--+	0	1.892	2	0.3884
X:15260786_G/A	X	15260786	a	g	877	0.036	0.9712	-?+	0	0.993	1	0.3191
X:15261076_G/A	X	15261076	a	g	1157	-1.255	0.2095	-+-	1.6	2.034	2	0.3618
X:15261085_G/A	X	15261085	a	g	1157	-1.255	0.2095	-+-	1.6	2.033	2	0.3618
X:15261146_T/C	X	15261146	t	c	1157	-0.071	0.9433	--+	62.1	5.272	2	0.07166
X:15261363_T/C	X	15261363	t	c	1157	-0.726	0.4677	+--	0	1.266	2	0.5309
X:15261591_C/T	X	15261591	t	c	877	0.173	0.8624	+?-	0	0.181	1	0.6707
X:15262372_T/A	X	15262372	a	t	1157	-1.259	0.2079	-+-	2.3	2.047	2	0.3594
X:15262432_A/C	X	15262432	a	c	1157	1.259	0.2079	+-+	2.3	2.047	2	0.3594
X:15263126_A/C	X	15263126	a	c	1157	2.914	0.003566	+++	0	1.001	2	0.6061
X:15263265_T/C	X	15263265	t	c	1157	0.777	0.4374	+-+	0	1.822	2	0.4022
X:15263493_A/C	X	15263493	a	c	1157	0.776	0.438	+-+	0	1.819	2	0.4027
X:15263584_A/G	X	15263584	a	g	877	-0.036	0.9713	+?-	0	0.993	1	0.3191
X:15263741_G/A	X	15263741	a	g	1157	-0.626	0.5311	--+	0	1.276	2	0.5284
X:15263794_G/A	X	15263794	a	g	1157	-0.776	0.438	-+-	0	1.819	2	0.4027
X:15264496_G/A	X	15264496	a	g	1157	-0.63	0.529	--+	0	1.267	2	0.5307
X:15264515_A/G	X	15264515	a	g	1157	0.034	0.9726	+--	0	0.839	2	0.6575
X:15264822_A/G	X	15264822	a	g	1157	0.834	0.4042	+-+	0	1.84	2	0.3986
X:15265219_A/C	X	15265219	a	c	1157	0.035	0.9724	+--	0	0.838	2	0.6577
X:15265457_G/A	X	15265457	a	g	1157	-0.091	0.9278	++-	56.3	4.58	2	0.1013
X:15266108_T/G	X	15266108	t	g	877	0.243	0.8079	+?+	0	0	1	0.9822
X:15266144_C/T	X	15266144	t	c	1157	0.136	0.8918	-++	4.3	2.09	2	0.3516
X:15266712_T/A	X	15266712	a	t	1157	-0.071	0.9437	++-	67.5	6.148	2	0.04623
X:15266819_C/T	X	15266819	t	c	1157	0.136	0.8918	-++	4.3	2.09	2	0.3516
X:15267107_C/G	X	15267107	c	g	1157	-0.004	0.9967	--+	68.5	6.345	2	0.04191
X:15267248_A/G	X	15267248	a	g	1157	-0.121	0.9037	+--	6.8	2.147	2	0.3419
X:15267382_A/G	X	15267382	a	g	1157	0.021	0.9834	--+	66.6	5.981	2	0.05026
X:15268058_G/A	X	15268058	a	g	877	0.036	0.9711	-?+	0	0.993	1	0.319
X:15268332_C/A	X	15268332	a	c	706	0.834	0.4041	?++	0	0.236	1	0.6272
X:15268361_T/C	X	15268361	t	c	1157	-0.068	0.946	--+	62.2	5.286	2	0.07116
X:15268498_C/T	X	15268498	t	c	877	1.228	0.2194	+?+	0	0.028	1	0.8662
X:15269767_C/A	X	15269767	a	c	1157	0.081	0.9352	-+-	64.5	5.637	2	0.05971
X:15270452_A/G	X	15270452	a	g	877	1.328	0.1841	+?+	0	0.869	1	0.3513
X:15270647_T/A	X	15270647	a	t	1157	0.517	0.605	+++	0	0.027	2	0.9864
X:15271971_C/A	X	15271971	a	c	1157	-0.505	0.6134	-+-	20	2.499	2	0.2867
X:15272448_C/T	X	15272448	t	c	1157	-0.506	0.6126	-+-	20	2.498	2	0.2867
X:15273762_C/T	X	15273762	t	c	1157	-0.506	0.6126	-+-	20	2.498	2	0.2867
X:15273899_C/T	X	15273899	t	c	1157	-0.507	0.6118	-+-	19.9	2.498	2	0.2868
X:15275348_A/G	X	15275348	a	g	1157	-0.687	0.4924	++-	69.7	6.607	2	0.03675
X:15275483_G/A	X	15275483	a	g	1157	0.192	0.848	++-	72.3	7.217	2	0.02709
X:15275895_G/T	X	15275895	t	g	1157	0.193	0.8472	++-	72.3	7.218	2	0.02708
X:15277786_C/T	X	15277786	t	c	1157	-0.149	0.8819	++-	74.2	7.738	2	0.02088
X:15279579_G/C	X	15279579	c	g	1157	-0.113	0.9098	-++	0	1.462	2	0.4815
X:15279624_C/T	X	15279624	t	c	1157	-0.283	0.7775	-+-	74.2	7.762	2	0.02063
X:15280481_G/A	X	15280481	a	g	1157	-0.113	0.91	-++	0	1.462	2	0.4814
X:15280963_A/G	X	15280963	a	g	1157	0.128	0.8984	+--	0	1.43	2	0.4891
X:15281065_T/G	X	15281065	t	g	1157	-0.118	0.9057	+-+	15.3	2.362	2	0.307
X:15281256_C/G	X	15281256	c	g	1157	0.445	0.6564	+-+	75.8	8.273	2	0.01598
X:15281472_T/G	X	15281472	t	g	1157	-0.02	0.9843	--+	74.2	7.767	2	0.02058
X:15282495_C/T	X	15282495	t	c	1157	0.053	0.9577	-+-	74.4	7.824	2	0.02
X:15282533_G/A	X	15282533	a	g	1157	0.053	0.9578	-+-	74.4	7.823	2	0.02001
X:15282734_T/C	X	15282734	t	c	1157	0.152	0.879	+-+	34.3	3.046	2	0.218
X:15282822_G/A	X	15282822	a	g	1157	-0.044	0.9653	-+-	76.6	8.534	2	0.01402
X:15283580_G/A	X	15283580	a	g	1157	0.333	0.7389	-+-	0	1.949	2	0.3775
X:15283903_C/A	X	15283903	a	c	1157	0.454	0.6499	++-	72.4	7.238	2	0.02681
X:15284229_G/T	X	15284229	t	g	1157	-0.029	0.9765	-+-	76.5	8.504	2	0.01424
X:15284407_A/G	X	15284407	a	g	877	-1.213	0.2251	-?-	24.1	1.317	1	0.2511
X:15284778_T/C	X	15284778	t	c	1157	0.031	0.9754	+-+	76.4	8.491	2	0.01433
X:15285246_A/G	X	15285246	a	g	706	0.018	0.9858	?-+	87.7	8.152	1	0.004302
X:15286386_A/G	X	15286386	a	g	1157	-0.403	0.6866	--+	76.1	8.353	2	0.01536
X:15286740_A/G	X	15286740	a	g	1157	-0.355	0.7229	--+	76.1	8.362	2	0.01528
X:15286773_A/C	X	15286773	a	c	1157	-0.354	0.723	--+	76.1	8.359	2	0.01531
X:15286861_G/A	X	15286861	a	g	1157	0.354	0.7237	++-	76.1	8.351	2	0.01537
X:15287217_G/C	X	15287217	c	g	1157	0.397	0.6915	++-	76	8.331	2	0.01552
X:15288193_T/C	X	15288193	t	c	1157	-0.347	0.7284	--+	76	8.339	2	0.01546
X:15288881_A/G	X	15288881	a	g	877	-0.803	0.4217	-?-	0	0.027	1	0.87
X:15290053_T/G	X	15290053	t	g	1157	-0.44	0.6601	--+	76.1	8.36	2	0.0153
X:15291413_A/C	X	15291413	a	c	1157	-0.363	0.7163	--+	75	8.003	2	0.01828
X:15291438_A/C	X	15291438	a	c	1157	-0.363	0.7164	--+	75	8.002	2	0.0183
X:15291466_C/G	X	15291466	c	g	1157	-0.315	0.7527	--+	74.9	7.962	2	0.01867
X:15292089_G/C	X	15292089	c	g	1157	0.444	0.6572	++-	74.8	7.946	2	0.01881
X:15292315_T/C	X	15292315	t	c	1157	-0.38	0.704	--+	74.3	7.775	2	0.0205
X:15292939_T/G	X	15292939	t	g	1157	-0.427	0.6694	--+	74.4	7.808	2	0.02016
X:15293022_A/G	X	15293022	a	g	1157	-0.379	0.7048	--+	74.3	7.767	2	0.02058
X:15293229_T/C	X	15293229	t	c	1157	-0.427	0.6696	--+	74.4	7.806	2	0.02018
X:15293976_T/C	X	15293976	t	c	1157	-0.477	0.6333	--+	75.7	8.226	2	0.01636
X:15294583_C/T	X	15294583	t	c	1157	0.177	0.8594	-+-	75.9	8.297	2	0.01578
X:15294650_A/G	X	15294650	a	g	706	-0.546	0.5851	?-+	47.4	1.9	1	0.1681
X:15294708_G/A	X	15294708	a	g	706	-0.464	0.6424	?+-	73.7	3.799	1	0.05127
X:15294724_C/A	X	15294724	a	c	877	1.001	0.3169	+?+	0	0.918	1	0.3379
X:15294851_G/A	X	15294851	a	g	1157	0.347	0.7283	++-	51.5	4.12	2	0.1275
X:15296388_C/A	X	15296388	a	c	1157	-0.316	0.7521	-++	0	1.078	2	0.5832
X:15296505_C/T	X	15296505	t	c	877	0.805	0.421	+?+	0	0.027	1	0.8689
X:15297119_G/A	X	15297119	a	g	1157	0.263	0.7926	++-	72	7.143	2	0.02812
X:15297660_T/G	X	15297660	t	g	1157	-0.219	0.8266	--+	69.8	6.632	2	0.0363
X:15299556_C/G	X	15299556	c	g	1157	-0.289	0.7725	--+	71	6.903	2	0.0317
X:15299700_C/G	X	15299700	c	g	1157	-0.903	0.3667	--+	31.6	2.922	2	0.232
X:15301533_G/A	X	15301533	a	g	1157	0.177	0.8591	++-	68.8	6.402	2	0.04071
X:15301624_G/C	X	15301624	c	g	1157	0.544	0.5862	++-	0	1.885	2	0.3896
X:15301966_C/T	X	15301966	t	c	1157	0.042	0.9665	++-	79.1	9.574	2	0.008337
X:15302171_G/A	X	15302171	a	g	706	2.008	0.04461	?-+	76.7	4.29	1	0.03833
X:15302175_C/T	X	15302175	t	c	706	2.007	0.04471	?-+	76.7	4.295	1	0.03823
X:15303550_C/G	X	15303550	c	g	1157	-0.085	0.9323	-+-	0	0.013	2	0.9933
X:15303643_C/T	X	15303643	t	c	1157	0.44	0.6602	-+-	44.7	3.613	2	0.1642
X:15303765_G/A	X	15303765	a	g	1157	-0.021	0.9835	++-	67.9	6.232	2	0.04434
X:15305281_A/G	X	15305281	a	g	1157	-0.099	0.9212	--+	69.1	6.481	2	0.03915
X:15305370_G/C	X	15305370	c	g	1157	0.901	0.3676	+++	0	0.55	2	0.7597
X:15305525_C/T	X	15305525	t	c	1157	-0.031	0.975	++-	68.4	6.319	2	0.04244
X:15307184_T/G	X	15307184	t	g	1157	0.051	0.9592	--+	67.2	6.094	2	0.0475
X:15307491_G/A	X	15307491	a	g	1157	-0.03	0.9758	++-	68.4	6.339	2	0.04202
X:15307563_T/C	X	15307563	t	c	1157	0.031	0.9756	--+	68.5	6.341	2	0.04198
X:15308103_G/T	X	15308103	t	g	1157	-0.045	0.9639	++-	68.4	6.325	2	0.04231
X:15308163_A/T	X	15308163	a	t	1157	0.407	0.6839	+-+	70.7	6.825	2	0.03297
X:15308292_C/G	X	15308292	c	g	706	1.277	0.2015	?++	0	0.022	1	0.8828
X:15308547_G/T	X	15308547	t	g	1157	0.017	0.9865	++-	68.8	6.417	2	0.04042
X:15309681_C/T	X	15309681	t	c	1157	-0.03	0.9761	++-	68.5	6.341	2	0.04199
X:15309886_C/T	X	15309886	t	c	1157	-0.03	0.9761	++-	68.5	6.341	2	0.04198
X:15310749_A/T	X	15310749	a	t	1157	0.03	0.9762	--+	68.5	6.341	2	0.04198
X:15311071_G/A	X	15311071	a	g	1157	-0.784	0.4329	-+-	0	0.67	2	0.7152
X:15311088_A/G	X	15311088	a	g	1157	0.066	0.9471	--+	67.1	6.087	2	0.04767
X:15312140_G/A	X	15312140	a	g	1157	-0.135	0.8923	++-	66.8	6.02	2	0.04928
X:15312509_G/A	X	15312509	a	g	1157	0.127	0.899	++-	65.9	5.867	2	0.05322
X:15312542_G/T	X	15312542	t	g	1157	-0.234	0.8148	-+-	0	0.524	2	0.7693
X:15312733_C/T	X	15312733	t	c	1157	-0.066	0.9475	++-	67.1	6.088	2	0.04765
X:15313365_A/T	X	15313365	a	t	1157	0.066	0.9475	--+	67.2	6.09	2	0.04759
X:15313405_T/C	X	15313405	t	c	1157	0.61	0.542	+-+	69.5	6.559	2	0.03764
X:15313706_G/A	X	15313706	a	g	1157	-0.314	0.7538	++-	50.8	4.061	2	0.1312
X:15313961_T/A	X	15313961	a	t	706	-1.817	0.06922	?--	77	4.355	1	0.03689
X:15314379_T/C	X	15314379	t	c	1157	0.028	0.9778	--+	68.5	6.352	2	0.04175
X:15314778_C/T	X	15314778	t	c	1157	-0.027	0.9782	++-	68.5	6.353	2	0.04173
X:15317230_C/G	X	15317230	c	g	1157	0.064	0.9488	--+	67.2	6.094	2	0.0475
X:15317367_C/T	X	15317367	t	c	706	1.166	0.2436	?++	0	0.015	1	0.904
X:15318365_G/A	X	15318365	a	g	1157	-0.014	0.9885	++-	67.5	6.152	2	0.04615
X:15318617_G/A	X	15318617	a	g	1157	-0.223	0.8234	-+-	0	0.508	2	0.7756
X:15319027_G/A	X	15319027	a	g	1157	0.004	0.9967	++-	67.1	6.088	2	0.04765
X:15319336_T/C	X	15319336	t	c	1157	0.064	0.9491	--+	67.2	6.094	2	0.04751
X:15319371_C/T	X	15319371	t	c	1157	-0.795	0.4264	-+-	0	0.708	2	0.7019
X:15319662_G/A	X	15319662	a	g	1157	-0.014	0.9887	++-	67.5	6.153	2	0.04613
X:15321858_G/A	X	15321858	a	g	1157	-0.142	0.8871	++-	66.1	5.899	2	0.05235
X:15322945_T/C	X	15322945	t	c	1157	0.065	0.9484	+-+	61.2	5.156	2	0.07592
X:15324154_T/C	X	15324154	t	c	1157	0.064	0.9489	+-+	61.2	5.153	2	0.07604
X:15324201_A/G	X	15324201	a	g	1157	0.105	0.9164	+-+	59.3	4.91	2	0.08588
X:15324360_C/T	X	15324360	t	c	1157	-0.065	0.9484	-+-	61.1	5.148	2	0.07624
X:15325190_G/A	X	15325190	a	g	1157	-0.068	0.9458	-+-	61.2	5.149	2	0.07619
X:15325343_G/C	X	15325343	c	g	1157	-0.065	0.9483	-+-	61.1	5.147	2	0.07627
X:15325536_C/T	X	15325536	t	c	1157	0.466	0.6411	-++	42.4	3.474	2	0.1761
X:15325570_C/T	X	15325570	t	c	1157	-0.172	0.8633	++-	65.8	5.848	2	0.05371
X:15325837_C/T	X	15325837	t	c	1157	-1.295	0.1952	+--	46.1	3.71	2	0.1564
X:15325838_G/A	X	15325838	a	g	1157	0.466	0.6411	-++	42.4	3.474	2	0.1761
X:15327707_G/T	X	15327707	t	g	1157	-0.785	0.4325	+--	0	1.523	2	0.467
X:15329104_C/T	X	15329104	t	c	1157	-0.203	0.8393	++-	65.4	5.787	2	0.05538
X:15329295_T/C	X	15329295	t	c	1157	-0.472	0.637	+--	42.7	3.492	2	0.1745
X:15331024_T/G	X	15331024	t	g	706	0.662	0.5078	?++	0	0.292	1	0.5892
X:15332558_A/G	X	15332558	a	g	1157	-0.047	0.9624	--+	69.5	6.554	2	0.03775
X:15333626_G/T	X	15333626	t	g	706	-1.804	0.07129	?--	76.9	4.326	1	0.03753
X:15334184_G/T	X	15334184	t	g	1157	0.032	0.9743	++-	69.2	6.485	2	0.03907
X:15334732_G/A	X	15334732	a	g	1157	0.579	0.5625	+++	0	0.078	2	0.9619
X:15335169_A/T	X	15335169	a	t	1157	-0.033	0.9739	--+	69.2	6.491	2	0.03894
X:15336001_A/C	X	15336001	a	c	706	-0.206	0.8366	?-+	82.9	5.858	1	0.01551
X:15336026_A/G	X	15336026	a	g	1157	-0.082	0.9343	+-+	64.3	5.609	2	0.06055
X:15336223_C/T	X	15336223	t	c	1157	0.135	0.8928	++-	64.2	5.593	2	0.06102
X:15336429_T/C	X	15336429	t	c	1157	-0.033	0.9739	--+	69.2	6.492	2	0.03894
X:15336447_G/A	X	15336447	a	g	1157	-0.93	0.3522	-+-	47.8	3.832	2	0.1472
X:15336619_C/T	X	15336619	t	c	1157	-0.03	0.9758	++-	67.8	6.204	2	0.04495
X:15336846_G/A	X	15336846	a	g	1157	0.164	0.8695	++-	64.2	5.588	2	0.06118
X:15337144_C/A	X	15337144	a	c	1157	0.131	0.8955	++-	64.2	5.594	2	0.061
X:15337208_T/C	X	15337208	t	c	706	-0.019	0.9849	?-+	0	0.027	1	0.8704
X:15337614_T/C	X	15337614	t	c	1157	-0.033	0.9739	--+	69.2	6.492	2	0.03894
X:15337882_A/T	X	15337882	a	t	1157	-0.029	0.9772	--+	69.3	6.518	2	0.03843
X:15338002_A/G	X	15338002	a	g	1157	0.008	0.9933	--+	68.2	6.281	2	0.04327
X:15339435_G/A	X	15339435	a	g	706	1.062	0.2882	?-+	60.6	2.539	1	0.1111
X:15340670_A/G	X	15340670	a	g	1157	-0.029	0.9772	--+	69.3	6.518	2	0.03843
X:15340831_C/T	X	15340831	t	c	1157	0.033	0.9739	++-	69.2	6.492	2	0.03894
X:15341224_T/C	X	15341224	t	c	1157	0.004	0.9967	--+	68	6.255	2	0.04384
X:15341522_C/T	X	15341522	t	c	1157	0.086	0.9317	-+-	64.3	5.607	2	0.06059
X:15341660_A/G	X	15341660	a	g	1157	-0.131	0.896	--+	64.4	5.612	2	0.06043
X:15344623_T/C	X	15344623	t	c	1157	-0.029	0.9772	--+	69.3	6.518	2	0.03843
X:15345337_C/T	X	15345337	t	c	706	-0.427	0.6695	?+-	83	5.89	1	0.01523
X:15345680_G/A	X	15345680	a	g	1157	0.046	0.9636	++-	68.9	6.431	2	0.04014
X:15345845_G/A	X	15345845	a	g	1157	0.135	0.8928	++-	64.2	5.593	2	0.06103
X:15345987_G/C	X	15345987	c	g	1157	0.135	0.8928	++-	64.2	5.593	2	0.06103
X:15346033_T/C	X	15346033	t	c	1157	-0.471	0.6373	+--	42.7	3.49	2	0.1746
X:15346485_T/C	X	15346485	t	c	1157	-0.135	0.8926	--+	64.2	5.592	2	0.06105
X:15346560_A/T	X	15346560	a	t	1157	-0.033	0.9739	--+	69.2	6.492	2	0.03894
X:15346945_T/A	X	15346945	a	t	1157	0.135	0.8928	++-	64.2	5.593	2	0.06103
X:15347758_T/C	X	15347758	t	c	1157	-1.008	0.3135	---	0	0.177	2	0.9152
X:15348655_A/T	X	15348655	a	t	1157	-0.467	0.6407	+--	42.5	3.475	2	0.1759
X:15349170_G/T	X	15349170	t	g	1157	0.135	0.8927	++-	64.2	5.594	2	0.061
X:15349998_G/A	X	15349998	a	g	877	0.377	0.7063	+?+	0	0	1	0.9963
X:15351579_G/A	X	15351579	a	g	877	0.379	0.7047	+?+	0	0	1	0.9981
X:15352100_T/C	X	15352100	t	c	1157	-0.007	0.9943	--+	68.8	6.406	2	0.04064
X:15352174_G/A	X	15352174	a	g	1157	0.116	0.908	-+-	64.3	5.598	2	0.06086
X:15352638_G/T	X	15352638	t	g	1157	-1.286	0.1986	+--	48.8	3.907	2	0.1417
X:15353121_G/A	X	15353121	a	g	1157	1.155	0.248	-++	0	1.046	2	0.5928
X:15353483_G/C	X	15353483	c	g	1157	0.005	0.9956	++-	68.5	6.356	2	0.04168
X:15353689_T/C	X	15353689	t	c	1157	1.009	0.313	+-+	59.7	4.965	2	0.08355
X:15353780_A/T	X	15353780	a	t	877	-0.379	0.7047	-?-	0	0	1	0.9981
X:15353987_C/G	X	15353987	c	g	1157	0	0.9999	--+	68.5	6.357	2	0.04164
X:15354310_A/G	X	15354310	a	g	1157	-0.116	0.9078	+-+	64.3	5.6	2	0.06081
X:15356792_G/A	X	15356792	a	g	877	0.376	0.7072	+?+	0	0	1	0.9954
X:15356876_A/T	X	15356876	a	t	877	-0.315	0.7525	-?-	0	0.091	1	0.7625
X:15358272_C/A	X	15358272	a	c	877	0.373	0.7094	+?+	0	0	1	0.9983
X:15359437_G/C	X	15359437	c	g	1157	0.543	0.587	++-	42	3.446	2	0.1785
X:15359450_G/C	X	15359450	c	g	1157	0.504	0.6139	++-	51.8	4.153	2	0.1254
X:15359626_A/G	X	15359626	a	g	1157	-0.342	0.7325	+--	54.1	4.362	2	0.1129
X:15360037_A/G	X	15360037	a	g	1157	-0.339	0.7344	+--	61.7	5.228	2	0.07323
X:15360906_T/C	X	15360906	t	c	1157	-0.351	0.7255	--+	50.8	4.066	2	0.131
X:15361531_G/A	X	15361531	a	g	1157	-0.974	0.3299	+--	62.4	5.313	2	0.07021
X:15363051_A/G	X	15363051	a	g	1157	-1.18	0.2381	+--	0	0.943	2	0.6242
X:15363121_C/T	X	15363121	t	c	1157	-0.165	0.8693	-++	0	0.746	2	0.6886
X:15363142_A/T	X	15363142	a	t	706	-0.712	0.4767	?--	0	0.002	1	0.9619
X:15363154_G/A	X	15363154	a	g	1157	1.126	0.26	+++	0	0.052	2	0.9744
X:15366128_C/T	X	15366128	t	c	1157	-1.384	0.1664	+--	50.7	4.059	2	0.1314
X:15366179_G/T	X	15366179	t	g	1157	0.425	0.6709	++-	49.7	3.975	2	0.1371
X:15368260_T/C	X	15368260	t	c	1157	0.416	0.6772	+-+	22.7	2.588	2	0.2741
X:15368427_G/C	X	15368427	c	g	1157	0.506	0.613	++-	41.9	3.445	2	0.1787
X:15369639_C/T	X	15369639	t	c	1157	0.487	0.6262	+-+	58.3	4.796	2	0.09088
X:15370643_A/T	X	15370643	a	t	1157	-0.269	0.788	+--	58.2	4.784	2	0.09143
X:15371004_C/T	X	15371004	t	c	1157	0.329	0.742	-++	55.2	4.461	2	0.1075
X:15371085_C/A	X	15371085	a	c	1157	0.269	0.7881	-++	58.2	4.784	2	0.09143
X:15371719_G/A	X	15371719	a	g	877	0.723	0.4696	+?+	0	0.119	1	0.7303
X:15372661_C/T	X	15372661	t	c	1157	-1.211	0.2258	+--	50.5	4.039	2	0.1327
X:15373469_C/T	X	15373469	t	c	1157	1.459	0.1447	-++	69.6	6.57	2	0.03743
X:15374172_T/C	X	15374172	t	c	1157	-0.269	0.7881	+--	58.2	4.784	2	0.09143
X:15374754_C/T	X	15374754	t	c	1157	0.269	0.7876	-++	58.2	4.786	2	0.09133
X:15375811_T/C	X	15375811	t	c	1157	-0.342	0.7323	+--	61.8	5.238	2	0.07286
X:15376902_C/T	X	15376902	t	c	1157	0.269	0.7881	-++	58.2	4.784	2	0.09143
X:15377290_C/T	X	15377290	t	c	1157	0.269	0.7881	-++	58.2	4.784	2	0.09143
X:15377797_G/A	X	15377797	a	g	1157	0.278	0.7812	-++	57.8	4.736	2	0.09366
X:15378209_G/C	X	15378209	c	g	1157	0.269	0.7881	-++	58.2	4.784	2	0.09143
X:15379214_C/T	X	15379214	t	c	1157	0.493	0.6217	-++	45.1	3.644	2	0.1617
X:15379978_G/T	X	15379978	t	g	1157	0.347	0.7288	-++	54.3	4.376	2	0.1121
X:15381109_A/G	X	15381109	a	g	1157	-1.302	0.193	+--	49.6	3.966	2	0.1377
X:15381421_C/T	X	15381421	t	c	1157	0.269	0.7876	-++	58.2	4.786	2	0.09133
X:15381562_C/T	X	15381562	t	c	1157	0.27	0.7875	-++	58.2	4.787	2	0.0913
X:15383662_A/G	X	15383662	a	g	1157	-1.302	0.1929	+--	49.6	3.967	2	0.1376
X:15384494_T/A	X	15384494	a	t	1157	0.27	0.7875	-++	58.2	4.787	2	0.0913
X:15386500_C/T	X	15386500	t	c	1157	0.27	0.7874	-++	58.2	4.787	2	0.09129
X:15386631_G/C	X	15386631	c	g	1157	0.27	0.7875	-++	58.2	4.787	2	0.0913
X:15387063_T/C	X	15387063	t	c	1157	-1.302	0.1928	+--	49.6	3.969	2	0.1374
X:15388006_T/C	X	15388006	t	c	1157	-1.633	0.1025	+--	70.6	6.806	2	0.03327
X:15390229_G/T	X	15390229	t	g	1157	1.441	0.1496	-++	55.3	4.471	2	0.1069
X:15390716_A/T	X	15390716	a	t	1157	-0.269	0.7877	+--	58.2	4.786	2	0.09133
X:15391088_T/C	X	15391088	t	c	1157	-0.27	0.7875	+--	58.2	4.787	2	0.0913
X:15391961_G/A	X	15391961	a	g	1157	0.32	0.7488	-++	55.7	4.515	2	0.1046
X:15391973_C/T	X	15391973	t	c	877	-0.367	0.7133	-?-	0	0.105	1	0.7459
X:15392768_T/C	X	15392768	t	c	877	0.331	0.7403	-?+	0	0.128	1	0.7204
X:15393568_C/T	X	15393568	t	c	1157	0.27	0.7874	-++	58.2	4.787	2	0.09129
X:15394326_G/A	X	15394326	a	g	1157	0.347	0.7288	-++	54.3	4.376	2	0.1121
X:15394667_T/C	X	15394667	t	c	1157	-0.343	0.7318	+--	61.8	5.241	2	0.07277
X:15394867_C/T	X	15394867	t	c	877	-0.949	0.3425	-?+	17.7	1.215	1	0.2702
X:15396356_G/T	X	15396356	t	g	1157	1.471	0.1414	-++	54	4.346	2	0.1138
X:15397123_C/G	X	15397123	c	g	1157	-0.27	0.7875	+--	58.2	4.787	2	0.0913
X:15397214_C/T	X	15397214	t	c	1157	0.27	0.7875	-++	58.2	4.787	2	0.0913
X:15397905_T/C	X	15397905	t	c	1157	1.57	0.1164	+++	0	1.769	2	0.4128
X:15398346_A/G	X	15398346	a	g	706	0.041	0.9673	?-+	0	0.041	1	0.8397
X:15399283_A/G	X	15399283	a	g	1157	0.998	0.3182	+-+	34.3	3.046	2	0.218
X:15400015_G/A	X	15400015	a	g	706	0.178	0.859	?+-	52.8	2.119	1	0.1454
X:15400258_C/T	X	15400258	t	c	1157	0.06	0.9519	-++	58.9	4.868	2	0.08768
X:15400259_A/G	X	15400259	a	g	1157	-0.007	0.9947	+--	61.3	5.165	2	0.07557
X:15400665_C/T	X	15400665	t	c	1157	1.445	0.1486	-++	74.1	7.715	2	0.02112
X:15401413_C/T	X	15401413	t	c	1157	1.454	0.1461	-++	73.9	7.651	2	0.02181
X:15402390_C/T	X	15402390	t	c	1157	0.382	0.7024	-++	60.1	5.018	2	0.08135
X:15402398_T/C	X	15402398	t	c	1157	-1.378	0.1682	+--	75.4	8.13	2	0.01716
X:15403030_G/T	X	15403030	t	g	1157	0.183	0.855	-++	62.1	5.272	2	0.07164
X:15403351_G/A	X	15403351	a	g	1157	1.563	0.1181	-++	49.3	3.942	2	0.1393
X:15403556_A/T	X	15403556	a	t	1157	-1.449	0.1474	+--	74	7.685	2	0.02144
X:15403883_G/A	X	15403883	a	g	1157	1.563	0.1181	-++	49.3	3.942	2	0.1393
X:15404027_G/A	X	15404027	a	g	1157	1.449	0.1474	-++	74	7.683	2	0.02146
X:15406162_T/C	X	15406162	t	c	1157	-0.285	0.7756	+--	0	0.129	2	0.9376
X:15406735_T/C	X	15406735	t	c	1157	1.772	0.07637	-++	53.7	4.322	2	0.1152
X:15407061_C/T	X	15407061	t	c	1157	-1.945	0.05176	+--	61.7	5.222	2	0.07345
X:15407095_G/C	X	15407095	c	g	1157	-1.775	0.07594	+--	53.8	4.325	2	0.115
X:15407143_G/C	X	15407143	c	g	1157	-1.778	0.07548	+--	53.8	4.328	2	0.1149
X:15407414_T/C	X	15407414	t	c	1157	1.783	0.07455	-++	53.9	4.335	2	0.1145
X:15407642_A/G	X	15407642	a	g	1157	1.765	0.07764	-++	52.7	4.227	2	0.1208
X:15408419_T/C	X	15408419	t	c	1157	1.787	0.07392	-++	53	4.259	2	0.1189
X:15408582_A/G	X	15408582	a	g	1157	2.055	0.03987	-++	60.6	5.073	2	0.07915
X:15408765_G/A	X	15408765	a	g	1157	-1.974	0.04842	+--	61.9	5.244	2	0.07264
X:15409134_A/T	X	15409134	a	t	1157	2.124	0.03363	-++	57.5	4.707	2	0.09505
X:15409138_C/T	X	15409138	t	c	1157	-2.214	0.02685	+--	56.2	4.565	2	0.102
X:15409652_A/G	X	15409652	a	g	706	1.661	0.09667	?+-	79.2	4.812	1	0.02827
X:15409720_G/A	X	15409720	a	g	1157	-2.033	0.04205	+--	63.4	5.469	2	0.06494
X:15410160_G/T	X	15410160	t	g	1157	0.694	0.4876	-++	68.4	6.331	2	0.04218
X:15411189_C/T	X	15411189	t	c	1157	1.393	0.1636	-++	66.7	6.015	2	0.04942
X:15411190_C/T	X	15411190	t	c	1157	0.201	0.8409	++-	0	1.223	2	0.5425
X:15411419_C/T	X	15411419	t	c	1157	0.284	0.7765	-++	0	0.128	2	0.9378
X:15411697_C/T	X	15411697	t	c	1157	-2.235	0.0254	+--	61.9	5.246	2	0.07257
X:15413283_C/T	X	15413283	t	c	1157	-1.415	0.1569	+--	0	1.465	2	0.4807
X:15413385_C/T	X	15413385	t	c	1157	-1.476	0.14	+--	0	1.533	2	0.4647
X:15413406_T/G	X	15413406	t	g	1157	1.485	0.1377	-++	0	1.554	2	0.4597
X:15413519_A/T	X	15413519	a	t	1157	1.484	0.1379	-++	0	1.552	2	0.4603
X:15413564_G/A	X	15413564	a	g	1157	-1.482	0.1384	+--	0	1.547	2	0.4613
X:15413629_G/A	X	15413629	a	g	1157	-1.336	0.1815	---	0	1.172	2	0.5564
X:15414383_G/A	X	15414383	a	g	1157	0.758	0.4484	+++	0	0.101	2	0.951
X:15414617_G/A	X	15414617	a	g	1157	-1.603	0.109	---	0	0.458	2	0.7953
X:15414737_C/T	X	15414737	t	c	1157	-1.601	0.1094	---	0	0.456	2	0.796
X:15414744_T/C	X	15414744	t	c	1157	1.6	0.1096	+++	0	0.455	2	0.7964
X:15414871_T/C	X	15414871	t	c	706	1.635	0.1021	?++	0	0.109	1	0.7415
X:15414949_A/G	X	15414949	a	g	706	1.532	0.1256	?++	0	0.018	1	0.8935
X:15415109_G/A	X	15415109	a	g	706	-1.528	0.1264	?--	0	0.019	1	0.89
X:15415113_C/T	X	15415113	t	c	706	-1.527	0.1268	?--	0	0.02	1	0.8888
X:15415152_A/G	X	15415152	a	g	1157	1.281	0.2001	+-+	0	0.722	2	0.6971
X:15415173_T/C	X	15415173	t	c	1157	1.486	0.1373	+++	0	0.356	2	0.837
X:15415583_C/T	X	15415583	t	c	1157	-1.551	0.1209	---	0	0.269	2	0.8741
X:15415780_C/T	X	15415780	t	c	1157	-1.551	0.1208	---	0	0.259	2	0.8783
X:15415953_G/C	X	15415953	c	g	1157	-1.552	0.1207	---	0	0.26	2	0.8783
X:15416199_T/C	X	15416199	t	c	1157	1.619	0.1056	+++	0	0.259	2	0.8785
X:15416307_G/A	X	15416307	a	g	1157	-1.609	0.1076	---	0	0.281	2	0.8689
X:15416321_A/G	X	15416321	a	g	1157	1.668	0.09537	+++	0	0.327	2	0.8493
X:15416590_C/T	X	15416590	t	c	1157	-1.64	0.1011	---	0	0.426	2	0.8082
X:15416866_A/C	X	15416866	a	c	1157	1.583	0.1133	+++	0	0.678	2	0.7123
X:15417582_C/T	X	15417582	t	c	1157	0.222	0.8243	-+-	0	0.672	2	0.7145
X:15419351_T/A	X	15419351	a	t	706	-1.107	0.2682	?+-	62	2.634	1	0.1046
X:15419352_T/A	X	15419352	a	t	1157	0.683	0.4946	+-+	34.5	3.053	2	0.2173
X:15419588_G/A	X	15419588	a	g	1157	-1.535	0.1248	-+-	24.9	2.665	2	0.2638
X:15419861_T/C	X	15419861	t	c	1157	1.535	0.1248	+-+	24.9	2.665	2	0.2638
X:15419908_T/C	X	15419908	t	c	1157	1.535	0.1248	+-+	25	2.665	2	0.2638
X:15420245_A/G	X	15420245	a	g	1157	1.535	0.1248	+-+	25	2.665	2	0.2638
X:15420903_A/G	X	15420903	a	g	1157	1.535	0.1248	+-+	24.9	2.665	2	0.2638
X:15421028_T/C	X	15421028	t	c	1157	1.535	0.1248	+-+	24.9	2.665	2	0.2638
X:15421227_A/G	X	15421227	a	g	1157	1.576	0.115	+-+	29.5	2.837	2	0.242
X:15421368_G/A	X	15421368	a	g	1157	-1.535	0.1248	-+-	25	2.665	2	0.2638
X:15421692_G/A	X	15421692	a	g	1157	-1.535	0.1248	-+-	25	2.665	2	0.2638
X:15422192_A/G	X	15422192	a	g	1157	1.535	0.1248	+-+	25	2.665	2	0.2638
X:15422845_A/G	X	15422845	a	g	1157	-0.31	0.7567	+--	0	1.096	2	0.578
X:15423109_C/G	X	15423109	c	g	1157	-0.087	0.9307	++-	0	0.208	2	0.9011
X:15423416_C/T	X	15423416	t	c	1157	-1.535	0.1248	-+-	25	2.665	2	0.2638
X:15424094_A/C	X	15424094	a	c	1157	1.535	0.1248	+-+	25	2.665	2	0.2638
X:15424500_A/G	X	15424500	a	g	706	0.035	0.9723	?-+	0	0.041	1	0.8398
X:15424686_A/G	X	15424686	a	g	1157	1.51	0.1311	+-+	25.1	2.669	2	0.2633
X:15426321_C/T	X	15426321	t	c	1157	0.928	0.3532	-++	22.5	2.58	2	0.2753
X:15426501_C/T	X	15426501	t	c	1157	-1.602	0.109	-+-	32.9	2.979	2	0.2254
X:15427176_G/A	X	15427176	a	g	1157	-1.632	0.1026	-+-	33.1	2.988	2	0.2245
X:15427587_T/G	X	15427587	t	g	1157	1.632	0.1026	+-+	33.1	2.988	2	0.2245
X:15428030_T/C	X	15428030	t	c	1157	1.632	0.1026	+-+	33.1	2.988	2	0.2245
X:15428237_G/T	X	15428237	t	g	1157	-1.632	0.1026	-+-	33.1	2.988	2	0.2245
X:15429040_A/G	X	15429040	a	g	877	-0.196	0.8446	+?-	5.9	1.062	1	0.3027
X:15429650_C/T	X	15429650	t	c	1157	-1.632	0.1026	-+-	33.1	2.988	2	0.2245
X:15430126_A/G	X	15430126	a	g	1157	1.632	0.1026	+-+	33.1	2.988	2	0.2245
X:15430862_A/G	X	15430862	a	g	1157	1.633	0.1024	+-+	33.1	2.991	2	0.2242
X:15431033_G/A	X	15431033	a	g	1157	-1.633	0.1024	-+-	33.1	2.991	2	0.2242
X:15431126_A/G	X	15431126	a	g	1157	1.324	0.1857	+-+	71.6	7.038	2	0.02963
X:15431550_T/C	X	15431550	t	c	1157	1.646	0.09979	+-+	33.2	2.993	2	0.2239
X:15431614_G/A	X	15431614	a	g	706	-0.665	0.5059	?--	0	0.67	1	0.4132
X:15431637_A/G	X	15431637	a	g	1157	1.635	0.1021	+-+	33.3	2.996	2	0.2235
X:15432012_A/G	X	15432012	a	g	1157	1.633	0.1024	+-+	33.1	2.991	2	0.2242
X:15432176_C/T	X	15432176	t	c	1157	-1.633	0.1024	-+-	33.1	2.991	2	0.2242
X:15433149_A/G	X	15433149	a	g	1157	1.629	0.1033	+-+	33.1	2.99	2	0.2242
X:15433151_A/G	X	15433151	a	g	1157	1.629	0.1033	+-+	33.1	2.99	2	0.2242
X:15433536_T/C	X	15433536	t	c	1157	1.633	0.1024	+-+	33.1	2.991	2	0.2242
X:15434187_A/G	X	15434187	a	g	1157	1.633	0.1024	+-+	33.1	2.991	2	0.2242
X:15434545_C/T	X	15434545	t	c	1157	-1.633	0.1024	-+-	33.1	2.991	2	0.2242
X:15434728_A/G	X	15434728	a	g	1157	1.633	0.1024	+-+	33.1	2.991	2	0.2242
X:15434845_C/T	X	15434845	t	c	1157	-1.66	0.09687	-+-	33.2	2.995	2	0.2236
X:15434847_A/T	X	15434847	a	t	1157	1.66	0.09687	+-+	33.2	2.996	2	0.2236
X:15435178_T/C	X	15435178	t	c	1157	1.633	0.1024	+-+	33.1	2.99	2	0.2243
X:15435991_A/G	X	15435991	a	g	1157	1.635	0.1021	+-+	33.2	2.995	2	0.2237
X:15436403_G/A	X	15436403	a	g	1157	-1.617	0.106	-+-	33.2	2.993	2	0.2239
X:15436616_A/G	X	15436616	a	g	1157	1.635	0.1021	+-+	33.2	2.995	2	0.2237
X:15436623_G/A	X	15436623	a	g	1157	0.163	0.8708	--+	0	0.798	2	0.6709
X:15436753_T/C	X	15436753	t	c	1157	1.635	0.1021	+-+	33.2	2.995	2	0.2237
X:15436786_G/A	X	15436786	a	g	706	-0.29	0.7717	?-+	0	0.203	1	0.6526
X:15436944_A/G	X	15436944	a	g	1157	1.635	0.1021	+-+	33.2	2.994	2	0.2238
X:15437944_G/A	X	15437944	a	g	706	-1.244	0.2136	?+-	66.7	3.003	1	0.08312
X:15438896_G/A	X	15438896	a	g	1157	2.163	0.03057	+++	0	1.149	2	0.563
X:15438920_A/C	X	15438920	a	c	706	-0.591	0.5543	?+-	3.7	1.038	1	0.3083
X:15439015_A/G	X	15439015	a	g	1157	-2.228	0.02588	---	0	1.156	2	0.5611
X:15439537_A/G	X	15439537	a	g	1157	-2.163	0.03057	---	0	1.148	2	0.5631
X:15439583_A/C	X	15439583	a	c	706	-0.621	0.5345	?+-	0	0.967	1	0.3254
X:15442745_T/C	X	15442745	t	c	1157	-0.781	0.4346	+-+	75.9	8.294	2	0.01581
X:15442780_A/G	X	15442780	a	g	1157	-0.577	0.5638	+--	10.4	2.232	2	0.3275
X:15442784_G/A	X	15442784	a	g	1157	2.142	0.0322	+++	0	1.13	2	0.5685
X:15444628_G/A	X	15444628	a	g	1157	2.141	0.03225	+++	0	1.127	2	0.5692
X:15445043_C/T	X	15445043	t	c	1157	2.179	0.02933	+++	0	1.012	2	0.6029
X:15445124_T/C	X	15445124	t	c	877	-1.48	0.139	-?-	0	0.254	1	0.6141
X:15445893_C/T	X	15445893	t	c	1157	-0.143	0.8861	+-+	0	0.408	2	0.8157
X:15448059_C/A	X	15448059	a	c	1157	1.676	0.09364	+-+	53	4.254	2	0.1192
X:15449951_T/C	X	15449951	t	c	706	-0.842	0.3996	?--	0	0.162	1	0.6876
X:15450861_G/C	X	15450861	c	g	1157	1.438	0.1506	+++	0	0.191	2	0.9087
X:15453162_C/T	X	15453162	t	c	877	-0.038	0.9696	-?+	81.3	5.344	1	0.0208
X:15457088_G/A	X	15457088	a	g	1157	1.334	0.1822	-++	56.3	4.573	2	0.1016
X:15457815_C/T	X	15457815	t	c	706	-0.782	0.4341	?--	0	0.51	1	0.4754
X:15458744_A/G	X	15458744	a	g	1157	-0.085	0.9325	-+-	8.9	2.196	2	0.3335
X:15458823_G/T	X	15458823	t	g	1157	1.687	0.09169	+-+	53.1	4.267	2	0.1184
X:15459721_C/A	X	15459721	a	c	1157	-0.202	0.8403	+-+	3.3	2.069	2	0.3554
X:15460662_C/T	X	15460662	t	c	1157	-0.202	0.8401	+-+	3.3	2.068	2	0.3555
X:15461192_T/C	X	15461192	t	c	1157	-2.296	0.02166	---	0	1.096	2	0.578
X:15463721_T/C	X	15463721	t	c	1157	-2.285	0.0223	-+-	0	1.987	2	0.3703
X:15465039_A/C	X	15465039	a	c	1157	0.352	0.7247	-+-	0	1.847	2	0.3971
X:15465592_C/T	X	15465592	t	c	1157	2.339	0.01933	+++	0	1.067	2	0.5866
X:15466167_A/G	X	15466167	a	g	1157	-0.376	0.7071	--+	0	0.883	2	0.6429
X:15467239_T/A	X	15467239	a	t	1157	-0.155	0.8768	+-+	0	0.421	2	0.8101
X:15467322_A/G	X	15467322	a	g	1157	-2.34	0.01928	---	0	1.069	2	0.586
X:15468466_C/T	X	15468466	t	c	1157	2.415	0.01573	+++	0	1.01	2	0.6036
X:15469130_C/G	X	15469130	c	g	1157	-2.333	0.01963	---	0	1.049	2	0.5919
X:15470876_G/C	X	15470876	c	g	1157	-1.903	0.05705	---	33.7	3.015	2	0.2214
X:15471037_G/A	X	15471037	a	g	1157	-0.152	0.8795	+-+	6.8	2.145	2	0.3421
X:15471347_C/T	X	15471347	t	c	706	0.971	0.3315	?-+	58.6	2.414	1	0.1203
X:15471640_G/A	X	15471640	a	g	1157	-0.229	0.8185	+-+	1.4	2.029	2	0.3627
X:15472608_A/C	X	15472608	a	c	1157	-0.092	0.927	-+-	11.8	2.267	2	0.3219
X:15472910_G/A	X	15472910	a	g	1157	-0.152	0.8796	+-+	6.9	2.149	2	0.3415
X:15473294_G/T	X	15473294	t	g	1157	1.724	0.08474	+-+	53.5	4.305	2	0.1162
X:15473741_G/A	X	15473741	a	g	1157	-1.33	0.1836	---	0	0.411	2	0.8142
X:15474162_G/A	X	15474162	a	g	706	0.997	0.3187	?-+	52.3	2.096	1	0.1477
X:15475221_G/A	X	15475221	a	g	1157	1.908	0.05634	+++	0	1.556	2	0.4594
X:15475611_T/C	X	15475611	t	c	1157	-1.369	0.171	-+-	59	4.876	2	0.08733
X:15475899_C/G	X	15475899	c	g	1157	-1.841	0.06566	---	0	1.484	2	0.4761
X:15476644_C/T	X	15476644	t	c	877	0.938	0.3484	+?+	0	0.176	1	0.6746
X:15477300_C/A	X	15477300	a	c	706	-0.772	0.4404	?--	0	0.517	1	0.4721
X:15477489_C/T	X	15477489	t	c	1157	0.949	0.3428	-++	41.5	3.416	2	0.1812
X:15479229_C/A	X	15479229	a	c	1157	-0.302	0.7625	+-+	0	1.941	2	0.3789
X:15480006_G/T	X	15480006	t	g	1157	-0.229	0.8185	+-+	1.4	2.029	2	0.3626
X:15481846_G/C	X	15481846	c	g	1157	2.003	0.04519	+++	0	1.495	2	0.4735
X:15482190_G/A	X	15482190	a	g	1157	2.003	0.0452	+++	0	1.496	2	0.4734
X:15483194_T/A	X	15483194	a	t	1157	1.915	0.05554	+++	0	1.541	2	0.4627
X:15484395_A/G	X	15484395	a	g	1157	0.044	0.9645	+-+	0	0.341	2	0.8432
X:15487259_G/T	X	15487259	t	g	1157	1.689	0.09129	+++	0	0.185	2	0.9117
X:15488469_T/C	X	15488469	t	c	1157	-1.719	0.08568	---	0	0.185	2	0.9118
X:15488911_A/G	X	15488911	a	g	1157	-0.18	0.8571	-+-	22.6	2.585	2	0.2745
X:15489382_A/G	X	15489382	a	g	1157	-1.718	0.08572	---	0	0.185	2	0.9117
X:15489506_A/C	X	15489506	a	c	1157	-0.098	0.9216	+-+	0	0.314	2	0.8545
X:15489853_T/C	X	15489853	t	c	1157	-1.879	0.06027	-+-	0	1.559	2	0.4587
X:15490006_T/C	X	15490006	t	c	1157	-1.651	0.09872	---	0	0.19	2	0.9094
X:15490873_T/C	X	15490873	t	c	1157	-0.032	0.9741	+-+	0	0.356	2	0.8369
X:15490939_T/C	X	15490939	t	c	706	-0.655	0.5126	?+-	0	0.887	1	0.3464
X:15491516_A/G	X	15491516	a	g	706	0.04	0.9683	?-+	0	0.04	1	0.8414
X:15492288_T/G	X	15492288	t	g	1157	0.181	0.8567	+-+	0	0.46	2	0.7944
X:15494795_T/G	X	15494795	t	g	1157	-1.421	0.1552	---	0	1.023	2	0.5996
X:15494927_C/A	X	15494927	a	c	1157	-0.507	0.6119	-+-	0	0.932	2	0.6275
X:15494996_C/T	X	15494996	t	c	1157	-0.565	0.5719	-+-	0	0.881	2	0.6437
X:15495233_C/T	X	15495233	t	c	1157	-0.509	0.6109	-+-	0	0.936	2	0.6264
X:15495759_T/C	X	15495759	t	c	1157	-2.274	0.02294	---	0	0.978	2	0.6134
X:15496002_C/G	X	15496002	c	g	1157	0.565	0.5721	+-+	0	0.88	2	0.6439
X:15496068_T/C	X	15496068	t	c	1157	-1.376	0.1687	---	0	0.914	2	0.6332
X:15496272_C/T	X	15496272	t	c	1157	1.376	0.1687	+++	0	0.914	2	0.6332
X:15496733_T/C	X	15496733	t	c	1157	-2.207	0.02729	---	0	0.899	2	0.6378
X:15497512_G/A	X	15497512	a	g	877	-0.873	0.3828	-?-	0	0.145	1	0.7034
X:15498034_T/C	X	15498034	t	c	1157	0.646	0.5183	+-+	0	0.83	2	0.6602
X:15498238_C/T	X	15498238	t	c	1157	-0.645	0.5192	-+-	0	0.827	2	0.6612
X:15499047_A/C	X	15499047	a	c	1157	-2.263	0.02366	---	0	0.963	2	0.6178
X:15499746_A/G	X	15499746	a	g	1157	-2.263	0.02366	---	0	0.963	2	0.6178
X:15501608_A/T	X	15501608	a	t	1157	0.507	0.6119	+-+	0	0.932	2	0.6275
X:15501792_A/G	X	15501792	a	g	877	-0.277	0.7816	+?-	84.9	6.609	1	0.01014
X:15502362_T/C	X	15502362	t	c	1157	-1.421	0.1552	---	0	1.023	2	0.5996
X:15502626_C/T	X	15502626	t	c	1157	-0.668	0.5039	-+-	0	0.815	2	0.6653
X:15502729_C/T	X	15502729	t	c	1157	-0.668	0.5039	-+-	0	0.815	2	0.6653
X:15503005_T/C	X	15503005	t	c	1157	-1.94	0.05236	---	0	1.691	2	0.4294
X:15504199_A/G	X	15504199	a	g	1157	-1.421	0.1552	---	0	1.023	2	0.5996
X:15504536_G/C	X	15504536	c	g	1157	1.434	0.1515	+++	0	0.998	2	0.6072
X:15504564_G/A	X	15504564	a	g	1157	-0.659	0.5101	-+-	0	0.795	2	0.6719
X:15504772_C/G	X	15504772	c	g	1157	-1.362	0.1733	---	0	0.883	2	0.6432
X:15504773_A/C	X	15504773	a	c	1157	-1.362	0.1733	---	0	0.883	2	0.6432
X:15505070_T/C	X	15505070	t	c	1157	-1.421	0.1553	---	0	1.024	2	0.5993
X:15505188_G/A	X	15505188	a	g	1157	-0.669	0.5035	-+-	0	0.817	2	0.6648
X:15505264_T/C	X	15505264	t	c	1157	-2.263	0.02366	---	0	0.963	2	0.6177
X:15506130_C/T	X	15506130	t	c	706	-0.018	0.9857	?+-	0	0.044	1	0.8332
X:15506349_T/C	X	15506349	t	c	1157	-1.467	0.1423	---	0	1.143	2	0.5648
X:15506733_A/G	X	15506733	a	g	1157	-2.387	0.01698	---	0	1.318	2	0.5175
X:15506966_G/A	X	15506966	a	g	1157	-0.669	0.5036	-+-	0	0.875	2	0.6456
X:15508161_G/A	X	15508161	a	g	1157	-0.584	0.559	-+-	0	0.916	2	0.6325
X:15508249_A/G	X	15508249	a	g	1157	-2.177	0.0295	---	0	1.05	2	0.5915
X:15509029_A/G	X	15509029	a	g	1157	-1.732	0.08331	---	0	0.292	2	0.864
X:15509089_A/G	X	15509089	a	g	1157	0.064	0.949	--+	0	0.435	2	0.8044
X:15509688_G/A	X	15509688	a	g	1157	-0.05	0.9604	++-	0	0.449	2	0.7988
X:15509700_T/C	X	15509700	t	c	1157	-1.577	0.1148	---	0	0.126	2	0.9392
X:15509835_T/C	X	15509835	t	c	1157	-1.938	0.05264	---	0	0.802	2	0.6695
X:15510676_G/T	X	15510676	t	g	1157	1.923	0.05447	+++	0	0.817	2	0.6646
X:15510855_C/T	X	15510855	t	c	1157	0.022	0.9826	++-	0	0.516	2	0.7726
X:15511074_C/T	X	15511074	t	c	1157	0.059	0.9529	++-	0	0.551	2	0.7591
X:15511157_C/T	X	15511157	t	c	1157	-0.042	0.9663	++-	0	0.457	2	0.7957
X:15511412_A/C	X	15511412	a	c	1157	-1.726	0.08441	---	0	0.282	2	0.8683
X:15512734_A/G	X	15512734	a	g	1157	-1.75	0.08013	---	0	0.355	2	0.8373
X:15512875_C/G	X	15512875	c	g	1157	-0.07	0.9444	--+	0	0.619	2	0.7336
X:15515042_C/T	X	15515042	t	c	1157	-0.14	0.8889	+-+	0	1.32	2	0.517
X:15515319_C/G	X	15515319	c	g	1157	-0.032	0.9746	--+	0	0.655	2	0.7206
X:15516295_G/A	X	15516295	a	g	1157	-1.024	0.3059	--+	48.1	3.853	2	0.1457
X:15516303_G/C	X	15516303	c	g	877	-0.503	0.6151	-?+	0	0.69	1	0.4062
X:15516420_G/A	X	15516420	a	g	1157	-1.091	0.2752	+--	0	1.73	2	0.421
X:15516974_A/G	X	15516974	a	g	1157	-1.767	0.07722	---	0	0.288	2	0.8659
X:15518122_T/G	X	15518122	t	g	877	-1.584	0.1132	+?-	75	4.007	1	0.04532
X:15519454_G/A	X	15519454	a	g	1157	0.545	0.5858	+-+	0	0.396	2	0.8202
X:15521678_G/A	X	15521678	a	g	706	0.824	0.4101	?-+	40	1.668	1	0.1966
X:15523730_A/G	X	15523730	a	g	706	-0.627	0.5306	?+-	0	0.935	1	0.3337
X:15524092_G/A	X	15524092	a	g	877	0.58	0.5617	+?+	0	0.166	1	0.6838
X:15528369_T/A	X	15528369	a	t	1157	1.429	0.153	+++	0	0.06	2	0.9704
X:15533356_G/A	X	15533356	a	g	1157	1.304	0.1922	+++	0	0.041	2	0.9797
X:15534509_G/A	X	15534509	a	g	877	0.033	0.9736	-?+	58.2	2.394	1	0.1218
X:15537588_A/G	X	15537588	a	g	1157	-0.115	0.9081	-+-	28.5	2.796	2	0.2471
X:15539424_A/G	X	15539424	a	g	877	0.843	0.3993	+?+	0	0.259	1	0.6109
X:15540299_T/C	X	15540299	t	c	1157	-1.281	0.2001	---	0	0.026	2	0.9869
X:15541783_G/A	X	15541783	a	g	706	1.001	0.317	?-+	52.2	2.092	1	0.1481
X:15542116_G/A	X	15542116	a	g	1157	-0.396	0.6922	-+-	0	0.303	2	0.8595
X:15542536_A/G	X	15542536	a	g	1157	-2.302	0.02132	---	0	0.433	2	0.8052
X:15543160_A/G	X	15543160	a	g	1157	-1.504	0.1325	---	0	0.103	2	0.9497
X:15543161_A/G	X	15543161	a	g	1157	-1.498	0.1341	---	0	0.099	2	0.9517
X:15545426_T/C	X	15545426	t	c	706	-0.631	0.528	?+-	0	0.924	1	0.3363
X:15547725_G/C	X	15547725	c	g	877	-0.551	0.5816	+?-	0	0.653	1	0.4192
X:15549121_A/G	X	15549121	a	g	1157	-1.923	0.05443	---	0	0.152	2	0.9269
X:15551286_G/A	X	15551286	a	g	1157	1.364	0.1727	+++	0	0.424	2	0.8089
X:15551565_G/A	X	15551565	a	g	1157	1.364	0.1727	+++	0	0.424	2	0.8089
X:15552179_T/G	X	15552179	t	g	1157	-1.457	0.1451	---	0	0.487	2	0.784
X:15552564_T/C	X	15552564	t	c	1157	-1.434	0.1514	---	0	0.469	2	0.7909
X:15552702_C/T	X	15552702	t	c	1157	1.454	0.146	+++	0	0.484	2	0.785
X:15552756_A/G	X	15552756	a	g	1157	-1.554	0.1202	---	0	0.581	2	0.7479
X:15552873_G/A	X	15552873	a	g	877	-0.555	0.5787	+?-	0	0.469	1	0.4932
X:15553382_C/G	X	15553382	c	g	1157	-1.418	0.1563	---	0	0.458	2	0.7953
X:15553496_A/G	X	15553496	a	g	1157	-1.418	0.1562	---	0	0.457	2	0.7956
X:15554602_T/G	X	15554602	t	g	1157	-1.52	0.1286	---	0	0.54	2	0.7634
X:15554993_T/A	X	15554993	a	t	1157	-1.137	0.2556	--+	42.7	3.49	2	0.1747
X:15555701_G/A	X	15555701	a	g	706	1.519	0.1286	?++	46.6	1.874	1	0.171
X:15555781_T/C	X	15555781	t	c	1157	-0.354	0.7235	-+-	0	1.755	2	0.4158
X:15555887_C/T	X	15555887	t	c	1157	1.534	0.1249	+++	0	0.183	2	0.9124
X:15556016_A/C	X	15556016	a	c	1157	-0.967	0.3335	-++	18.7	2.46	2	0.2924
X:15558014_G/A	X	15558014	a	g	706	1.158	0.2469	?++	0	0.069	1	0.7932
X:15558034_T/A	X	15558034	a	t	706	0.939	0.3475	?-+	62.1	2.637	1	0.1044
X:15561501_C/T	X	15561501	t	c	1157	1.546	0.1222	+++	0	0.071	2	0.9653
X:15562162_C/T	X	15562162	t	c	1157	1.666	0.0958	+++	0	0.038	2	0.9812
X:15564466_C/T	X	15564466	t	c	1157	1.658	0.09722	+++	0	0.091	2	0.9554
X:15564754_C/T	X	15564754	t	c	1157	1.658	0.09722	+++	0	0.091	2	0.9554
X:15566080_T/A	X	15566080	a	t	706	1.525	0.1272	?++	47.1	1.89	1	0.1692
X:15566608_T/C	X	15566608	t	c	706	-0.649	0.5164	?+-	0	0.887	1	0.3462
X:15568453_A/C	X	15568453	a	c	706	-0.647	0.5176	?+-	0	0.894	1	0.3444
X:15571518_C/G	X	15571518	c	g	706	-0.554	0.5794	?--	0	0	1	0.9961
X:15572675_T/C	X	15572675	t	c	706	-0.648	0.5168	?+-	0	0.891	1	0.3452
X:15573768_A/C	X	15573768	a	c	1157	-1.636	0.1018	---	0	0.213	2	0.8991
X:15575379_A/C	X	15575379	a	c	1157	-1.578	0.1145	---	0	0.275	2	0.8714
X:15576606_C/T	X	15576606	t	c	1157	1.584	0.1133	+++	0	0.368	2	0.8318
X:15582209_C/T	X	15582209	t	c	877	-0.615	0.5384	-?-	0	0.027	1	0.8706
X:15582298_T/C	X	15582298	t	c	1157	0.01	0.9924	-+-	0	0.592	2	0.7437
X:15582609_T/C	X	15582609	t	c	1157	-1.787	0.07391	---	0	0.455	2	0.7964
X:15582790_C/T	X	15582790	t	c	1157	0.072	0.9427	-++	0	0.237	2	0.8882
X:15582966_G/A	X	15582966	a	g	1157	1.746	0.0808	+++	0	0.603	2	0.7395
X:15583904_C/G	X	15583904	c	g	1157	-2.05	0.04036	---	0	0	2	0.9999
X:15585430_A/C	X	15585430	a	c	706	-1.216	0.2241	?--	0	0.013	1	0.9096
X:15586448_A/G	X	15586448	a	g	1157	-1.722	0.08504	---	0	0.125	2	0.9394
X:15586964_C/T	X	15586964	t	c	1157	1.264	0.2064	+++	0	0.09	2	0.9562
X:15588271_C/G	X	15588271	c	g	1157	-1.672	0.09448	---	0	0.114	2	0.9448
X:15590807_C/G	X	15590807	c	g	1157	-1.654	0.09817	---	0	0.238	2	0.8879
X:15594833_C/T	X	15594833	t	c	877	-0.261	0.7937	+?-	20	1.249	1	0.2637
X:15595295_A/G	X	15595295	a	g	1157	-1.731	0.08345	---	0	0.506	2	0.7763
X:15597043_A/T	X	15597043	a	t	1157	-1.783	0.07461	---	0	0.464	2	0.7928
X:15597568_A/G	X	15597568	a	g	1157	-0.33	0.7411	--+	0	0.624	2	0.7321
X:15597835_C/T	X	15597835	t	c	1157	1.692	0.09065	+++	0	0.78	2	0.677
X:15598024_A/G	X	15598024	a	g	1157	-1.684	0.09221	---	0	0.796	2	0.6716
X:15599223_C/T	X	15599223	t	c	706	-0.031	0.9749	?+-	0	0.034	1	0.8542
X:15600215_A/C	X	15600215	a	c	1157	-1.685	0.09197	---	0	0.799	2	0.6705
X:15600691_C/T	X	15600691	t	c	1157	1.685	0.09195	+++	0	0.8	2	0.6704
X:15600744_T/A	X	15600744	a	t	1157	1.685	0.09193	+++	0	0.8	2	0.6703
X:15601274_G/T	X	15601274	t	g	1157	1.686	0.09187	+++	0	0.801	2	0.6701
X:15601343_A/G	X	15601343	a	g	1157	1.497	0.1343	-++	8.4	2.183	2	0.3357
X:15601719_T/C	X	15601719	t	c	1157	-1.686	0.0918	---	0	0.802	2	0.6698
X:15603064_G/C	X	15603064	c	g	1157	1.764	0.0777	+++	0	0.077	2	0.962
X:15603508_G/T	X	15603508	t	g	877	-0.252	0.801	+?-	18.5	1.228	1	0.2679
X:15604865_G/A	X	15604865	a	g	1157	1.695	0.09008	+++	0	0.788	2	0.6743
X:15607650_T/C	X	15607650	t	c	1157	-1.696	0.08985	---	0	0.791	2	0.6733
X:15608386_C/T	X	15608386	t	c	1157	1.696	0.08985	+++	0	0.791	2	0.6733
X:15608499_T/G	X	15608499	t	g	1157	-1.699	0.08926	---	0	0.792	2	0.6729
X:15608952_C/T	X	15608952	t	c	1157	1.696	0.08983	+++	0	0.791	2	0.6732
X:15609136_T/G	X	15609136	t	g	706	0.218	0.8273	?-+	0	0.069	1	0.7922
X:15609782_T/C	X	15609782	t	c	706	-1.003	0.3158	?+-	52	2.084	1	0.1489
X:15610348_C/T	X	15610348	t	c	1157	1.759	0.07851	+++	0	0.071	2	0.9651
X:15614145_G/A	X	15614145	a	g	1157	1.741	0.08168	+++	0	0.544	2	0.7618
X:15615453_A/G	X	15615453	a	g	1157	-1.742	0.08154	---	0	0.546	2	0.7611
X:15616796_T/C	X	15616796	t	c	1157	-1.742	0.08153	---	0	0.546	2	0.761
X:15617736_G/A	X	15617736	a	g	1157	0.719	0.4723	-++	0	1.327	2	0.515
X:15618061_A/G	X	15618061	a	g	1157	-0.415	0.6779	+--	0	0.493	2	0.7816
X:15618063_T/C	X	15618063	t	c	1157	-0.696	0.4866	+--	0	0.856	2	0.6518
X:15625678_A/G	X	15625678	a	g	706	-1.205	0.2282	?--	0	0.965	1	0.3258
X:15625983_T/G	X	15625983	t	g	1157	-0.733	0.4634	+--	0	0.811	2	0.6666
X:15626902_A/C	X	15626902	a	c	706	-1.016	0.3098	?+-	50.9	2.035	1	0.1537
X:15628284_T/C	X	15628284	t	c	1157	-0.287	0.7741	-+-	0	0.145	2	0.9298
X:15629441_T/C	X	15629441	t	c	1157	-0.317	0.7512	+-+	0	0.329	2	0.8482
X:15630835_A/C	X	15630835	a	c	1157	-0.731	0.4649	+--	0	1.376	2	0.5027
X:15636541_C/T	X	15636541	t	c	1157	0.357	0.7207	++-	0	0.314	2	0.8549
X:15637513_C/A	X	15637513	a	c	1157	1.263	0.2066	+++	0	0.638	2	0.727
X:15639561_T/G	X	15639561	t	g	1157	-0.357	0.7209	--+	0	0.317	2	0.8533
X:15639808_A/T	X	15639808	a	t	1157	-0.287	0.7743	-+-	0	0.145	2	0.93
X:15642412_G/C	X	15642412	c	g	1157	0.358	0.72	++-	0	0.316	2	0.8537
X:15642452_G/A	X	15642452	a	g	877	-0.657	0.5109	-?-	0	0.161	1	0.688
X:15642989_G/A	X	15642989	a	g	706	0.939	0.3477	?++	0	0.403	1	0.5255
X:15643279_T/C	X	15643279	t	c	1157	-0.47	0.6382	+--	0	1.244	2	0.5368
X:15643285_G/A	X	15643285	a	g	1157	0.64	0.5222	+-+	0	1.858	2	0.3949
X:15643501_C/T	X	15643501	t	c	1157	-1.248	0.2121	+--	0	1.541	2	0.4628
X:15644220_G/A	X	15644220	a	g	1157	0.487	0.6264	-++	0	1.212	2	0.5455
X:15644673_A/T	X	15644673	a	t	1157	-1.079	0.2808	---	0	0.489	2	0.7831
X:15647332_T/C	X	15647332	t	c	1157	-0.322	0.7475	+-+	0	0.336	2	0.8452
X:15647701_A/G	X	15647701	a	g	1157	-0.738	0.4606	+--	0	1.396	2	0.4977
X:15648490_G/A	X	15648490	a	g	1157	0.902	0.3672	-++	0	1.092	2	0.5794
X:15648965_T/C	X	15648965	t	c	1157	-0.506	0.6127	+--	0	0.955	2	0.6203
X:15649043_C/A	X	15649043	a	c	1157	1.074	0.2828	+++	0	0.481	2	0.7861
X:15649313_C/A	X	15649313	a	c	1157	-1.252	0.2106	+--	0	1.549	2	0.461
X:15649452_A/G	X	15649452	a	g	1157	-0.495	0.6207	+--	0	0.98	2	0.6126
X:15650286_G/A	X	15650286	a	g	1157	0.506	0.6127	-++	0	0.955	2	0.6203
X:15650335_G/C	X	15650335	c	g	1157	-1.252	0.2107	+--	0	1.548	2	0.4612
X:15650438_C/T	X	15650438	t	c	706	0.02	0.9843	?+-	0	0.331	1	0.5653
X:15650876_G/A	X	15650876	a	g	1157	-0.694	0.4876	++-	45.8	3.688	2	0.1582
X:15651198_C/T	X	15651198	t	c	1157	0.506	0.6127	-++	0	0.955	2	0.6203
X:15651239_C/T	X	15651239	t	c	1157	0.506	0.6127	-++	0	0.955	2	0.6203
X:15651374_A/G	X	15651374	a	g	1157	-0.504	0.614	+--	0	0.959	2	0.619
X:15653736_C/T	X	15653736	t	c	1157	0.506	0.6127	-++	0	0.955	2	0.6203
X:15653991_C/T	X	15653991	t	c	1157	0.472	0.6367	-++	0	1.031	2	0.5972
X:15655457_A/G	X	15655457	a	g	1157	-0.467	0.6408	+--	0	1.061	2	0.5884
X:15658111_T/C	X	15658111	t	c	1157	-0.512	0.6086	+--	0	0.958	2	0.6194
X:15658770_T/C	X	15658770	t	c	1157	-0.461	0.6449	+--	0	1.057	2	0.5894
X:15659073_T/C	X	15659073	t	c	706	-0.961	0.3367	?+-	55.5	2.247	1	0.1339
X:15659883_C/T	X	15659883	t	c	1157	0.512	0.6086	-++	0	0.958	2	0.6194
X:15659967_T/C	X	15659967	t	c	1157	-0.496	0.62	+--	0	0.983	2	0.6117
X:15660865_C/T	X	15660865	t	c	1157	0.075	0.94	-+-	0	0.174	2	0.9167
X:15661163_A/G	X	15661163	a	g	1157	-0.472	0.6368	+--	0	1.228	2	0.5412
X:15661217_C/T	X	15661217	t	c	1157	0.512	0.6083	-++	0	0.973	2	0.6149
X:15662935_T/C	X	15662935	t	c	1157	-0.519	0.6037	+--	0	0.992	2	0.6091
X:15663373_C/T	X	15663373	t	c	1157	0.509	0.6109	-++	0	1.02	2	0.6005
X:15663765_C/G	X	15663765	c	g	1157	-0.51	0.6099	+--	0	1.024	2	0.5993
X:15663858_A/C	X	15663858	a	c	1157	-0.513	0.6083	+--	0	1.031	2	0.5972
X:15664383_G/A	X	15664383	a	g	1157	0.582	0.5607	-++	0	0.88	2	0.644
X:15664386_G/A	X	15664386	a	g	1157	0.063	0.9494	-+-	0	0.157	2	0.9244
X:15665044_C/G	X	15665044	c	g	1157	-0.453	0.6507	+--	0	1.446	2	0.4854
X:15666555_A/T	X	15666555	a	t	1157	-0.498	0.6182	+--	0	1.135	2	0.5669
X:15666624_T/C	X	15666624	t	c	1157	-0.499	0.6177	+--	0	1.137	2	0.5663
X:15668132_C/G	X	15668132	c	g	1157	-0.502	0.6154	+--	0	1.148	2	0.5634
X:15669259_T/C	X	15669259	t	c	1157	-0.577	0.5641	+--	0	0.996	2	0.6076
X:15669611_T/G	X	15669611	t	g	706	-0.96	0.3369	?--	0	0.287	1	0.5924
X:15669870_C/T	X	15669870	t	c	1157	0.496	0.6202	-++	0	1.135	2	0.5669
X:15671350_T/G	X	15671350	t	g	1157	-0.509	0.6105	+--	0	1.179	2	0.5545
X:15672158_A/C	X	15672158	a	c	1157	-0.429	0.6678	+--	0	1.442	2	0.4862
X:15672306_C/T	X	15672306	t	c	1157	0.477	0.6332	-++	0	1.267	2	0.5306
X:15672804_T/C	X	15672804	t	c	1157	-0.513	0.608	+--	0	1.191	2	0.5513
X:15673303_C/T	X	15673303	t	c	1157	0.409	0.6826	-++	0	1.311	2	0.5192
X:15673567_T/C	X	15673567	t	c	1157	-0.438	0.661	+--	0	1.419	2	0.4919
X:15673869_G/A	X	15673869	a	g	1157	0.438	0.6611	-++	0	1.419	2	0.4919
X:15674725_G/C	X	15674725	c	g	1157	0.794	0.4273	-++	0	1.691	2	0.4294
X:15675085_T/C	X	15675085	t	c	1157	0.53	0.5958	+-+	0	0.67	2	0.7153
X:15675121_C/A	X	15675121	a	c	1157	-0.53	0.5958	-+-	0	0.67	2	0.7153
X:15675310_T/C	X	15675310	t	c	1157	-0.258	0.7961	+--	0	1.017	2	0.6013
X:15676417_G/A	X	15676417	a	g	1157	0.197	0.8436	-+-	3.3	2.068	2	0.3555
X:15676864_C/T	X	15676864	t	c	1157	0.696	0.4862	-++	0	1.55	2	0.4607
X:15678133_C/T	X	15678133	t	c	1157	0.153	0.8784	-+-	7.9	2.171	2	0.3378
X:15678182_G/A	X	15678182	a	g	1157	0.145	0.8847	-+-	8.8	2.192	2	0.3342
X:15679563_G/C	X	15679563	c	g	1157	0.15	0.8809	-+-	17	2.409	2	0.2998
X:15680956_C/A	X	15680956	a	c	1157	0.175	0.8613	-+-	14.6	2.342	2	0.3101
X:15681176_A/T	X	15681176	a	t	1157	-0.175	0.8613	+-+	14.6	2.342	2	0.3101
X:15682020_G/T	X	15682020	t	g	1157	0.175	0.8611	-+-	14.6	2.343	2	0.3099
X:15684245_C/A	X	15684245	a	c	1157	0.728	0.4664	-++	0	1.46	2	0.4819
X:15684734_A/G	X	15684734	a	g	1157	-0.165	0.8691	+-+	15.5	2.367	2	0.3062
X:15685217_G/A	X	15685217	a	g	1157	0.728	0.4664	-++	0	1.46	2	0.4819
X:15685484_C/A	X	15685484	a	c	1157	0.165	0.8691	-+-	15.5	2.367	2	0.3062
X:15685545_C/G	X	15685545	c	g	1157	-0.22	0.8258	+-+	9.8	2.218	2	0.3299
X:15685587_C/T	X	15685587	t	c	1157	0.22	0.8258	-+-	9.8	2.218	2	0.3299
X:15685593_G/A	X	15685593	a	g	1157	0.734	0.4628	-++	0	1.443	2	0.4859
X:15685668_C/T	X	15685668	t	c	1157	0.726	0.4681	-++	0	1.451	2	0.4841
X:15686299_C/A	X	15686299	a	c	1157	0.14	0.8886	-+-	17.9	2.437	2	0.2957
X:15689709_G/C	X	15689709	c	g	1157	0.062	0.9506	-+-	17.7	2.429	2	0.2968
X:15689939_A/G	X	15689939	a	g	1157	-0.604	0.5456	+--	0	1.39	2	0.4992
X:15690758_C/A	X	15690758	a	c	706	-1.688	0.09132	?--	75.1	4.009	1	0.04525
X:15691682_C/A	X	15691682	a	c	1157	0.072	0.9429	-+-	16.8	2.404	2	0.3005
X:15692021_T/A	X	15692021	a	t	1157	0.062	0.9506	-+-	17.7	2.429	2	0.2968
X:15692439_A/C	X	15692439	a	c	1157	-0.062	0.9506	+-+	17.7	2.429	2	0.2968
X:15692822_T/C	X	15692822	t	c	1157	-0.062	0.9506	+-+	17.7	2.429	2	0.2968
X:15692889_C/G	X	15692889	c	g	1157	-0.037	0.9703	+-+	19.8	2.494	2	0.2874
X:15692975_T/C	X	15692975	t	c	706	-1.824	0.06821	?--	0	0.181	1	0.6706
X:15693367_A/G	X	15693367	a	g	1157	-0.052	0.9587	+-+	18.6	2.456	2	0.2929
X:15693461_T/A	X	15693461	a	t	1157	0.062	0.9506	-+-	17.7	2.429	2	0.2969
X:15693857_C/T	X	15693857	t	c	1157	0.037	0.9703	-+-	19.8	2.494	2	0.2874
X:15694189_A/C	X	15694189	a	c	1157	-0.014	0.9887	+-+	21.8	2.556	2	0.2786
X:15694455_A/C	X	15694455	a	c	1157	-0.67	0.5027	+-+	79.7	9.857	2	0.007239
X:15694488_C/T	X	15694488	t	c	1157	-0.011	0.9914	-+-	23.8	2.625	2	0.2691
X:15694613_T/C	X	15694613	t	c	1157	-0.062	0.9506	+-+	17.7	2.429	2	0.2968
X:15694777_A/G	X	15694777	a	g	1157	-0.062	0.9506	+-+	17.7	2.429	2	0.2968
X:15698046_C/T	X	15698046	t	c	1157	0.08	0.9365	-+-	16.1	2.384	2	0.3036
X:15698659_A/G	X	15698659	a	g	706	-1.824	0.06821	?--	0	0.181	1	0.6706
X:15699323_A/G	X	15699323	a	g	1157	-0.516	0.6061	+--	0	1.372	2	0.5036
X:15700832_T/C	X	15700832	t	c	1157	-0.037	0.9703	+-+	19.8	2.494	2	0.2874
X:15700963_G/A	X	15700963	a	g	1157	0.062	0.9506	-+-	17.7	2.429	2	0.2968
X:15701060_A/C	X	15701060	a	c	1157	-0.07	0.9442	+-+	17	2.409	2	0.2998
X:15701118_C/T	X	15701118	t	c	1157	-0.375	0.7077	-+-	0	0.642	2	0.7254
X:15701745_A/T	X	15701745	a	t	1157	-0.037	0.9703	+-+	19.8	2.494	2	0.2874
X:15702436_T/A	X	15702436	a	t	1157	0.072	0.9429	-+-	16.8	2.404	2	0.3006
X:15703510_C/T	X	15703510	t	c	1157	0.523	0.6008	-++	0	1.345	2	0.5103
X:15703525_A/G	X	15703525	a	g	1157	-0.062	0.9506	+-+	17.7	2.429	2	0.2968
X:15704494_G/A	X	15704494	a	g	1157	0.714	0.4753	++-	0	1.845	2	0.3974
X:15705768_G/A	X	15705768	a	g	1157	0.18	0.8569	+-+	0	0.016	2	0.992
X:15706518_G/C	X	15706518	c	g	706	-0.066	0.9472	?+-	0	0.51	1	0.4749
X:15707553_T/C	X	15707553	t	c	1157	-0.52	0.6031	+--	0	1.344	2	0.5106
X:15708144_G/A	X	15708144	a	g	1157	0.071	0.9434	-+-	16.8	2.405	2	0.3005
X:15709201_A/T	X	15709201	a	t	1157	-0.046	0.9631	+-+	19	2.469	2	0.291
X:15709454_T/C	X	15709454	t	c	1157	-0.046	0.963	+-+	19	2.469	2	0.291
X:15709690_C/G	X	15709690	c	g	1157	-0.071	0.9434	+-+	16.8	2.405	2	0.3005
X:15710231_A/G	X	15710231	a	g	1157	-0.52	0.6029	+--	0	1.345	2	0.5104
X:15711209_C/T	X	15711209	t	c	1157	0.235	0.8145	-+-	0	1.539	2	0.4632
X:15711564_G/A	X	15711564	a	g	1157	0.521	0.6023	-++	0	1.343	2	0.5109
X:15711912_T/G	X	15711912	t	g	1157	-0.037	0.9709	+-+	19.8	2.495	2	0.2873
X:15712953_G/A	X	15712953	a	g	1157	0.081	0.9352	-+-	15.9	2.379	2	0.3044
X:15714073_G/A	X	15714073	a	g	1157	0.071	0.9434	-+-	16.8	2.405	2	0.3005
X:15714896_C/T	X	15714896	t	c	1157	0.52	0.6029	-++	0	1.345	2	0.5104
X:15716445_A/G	X	15716445	a	g	1157	-0.04	0.9684	+-+	19.8	2.492	2	0.2876
X:15716710_C/G	X	15716710	c	g	1157	0.082	0.9349	-++	0	0.068	2	0.9667
X:15716803_A/T	X	15716803	a	t	1157	-0.061	0.9511	+-+	17.7	2.43	2	0.2967
X:15716887_T/C	X	15716887	t	c	1157	-0.061	0.951	+-+	17.7	2.43	2	0.2967
X:15718878_A/G	X	15718878	a	g	1157	-0.076	0.9391	+-+	16.8	2.403	2	0.3007
X:15719186_G/A	X	15719186	a	g	1157	0.197	0.8441	+++	0	0.012	2	0.9938
X:15720325_A/G	X	15720325	a	g	1157	-0.079	0.9374	+-+	16.7	2.401	2	0.3011
X:15720723_C/T	X	15720723	t	c	1157	0.079	0.9372	-+-	16.7	2.402	2	0.3009
X:15720745_G/A	X	15720745	a	g	1157	-0.476	0.6342	---	0	0.304	2	0.8592
X:15723043_C/T	X	15723043	t	c	706	-0.094	0.9254	?--	0	0.008	1	0.9269
X:15723143_A/G	X	15723143	a	g	1157	0.367	0.7137	++-	0	0.361	2	0.8349
X:15723145_T/C	X	15723145	t	c	1157	-0.078	0.9378	+-+	17.1	2.412	2	0.2995
X:15723709_A/G	X	15723709	a	g	1157	0.443	0.6576	+-+	0	0.727	2	0.6951
X:15724004_A/G	X	15724004	a	g	1157	-0.055	0.9558	+-+	19.1	2.472	2	0.2906
X:15724762_G/T	X	15724762	t	g	1157	-0.081	0.9352	+--	0	0.068	2	0.9668
X:15724875_A/G	X	15724875	a	g	1157	-0.021	0.983	+-+	22.1	2.566	2	0.2772
X:15725930_G/T	X	15725930	t	g	1157	0.083	0.9342	-+-	16.9	2.408	2	0.3
X:15726423_C/T	X	15726423	t	c	1157	0.081	0.9355	-+-	17.1	2.413	2	0.2992
X:15726446_C/T	X	15726446	t	c	1157	-0.442	0.6583	-+-	0	0.73	2	0.6941
X:15727341_G/A	X	15727341	a	g	877	0.112	0.9109	+?+	0	0.004	1	0.9485
X:15727488_G/C	X	15727488	c	g	1157	0.066	0.9477	-+-	18.5	2.453	2	0.2934
X:15727752_C/T	X	15727752	t	c	877	-0.409	0.6824	-?+	0	0.713	1	0.3983
X:15727977_G/A	X	15727977	a	g	1157	0.051	0.9595	-+-	19.8	2.493	2	0.2875
X:15729035_G/T	X	15729035	t	g	706	-0.239	0.8114	?+-	0	0.064	1	0.8005
X:15729968_G/C	X	15729968	c	g	1157	0.051	0.959	-+-	19.9	2.496	2	0.287
X:15730619_G/A	X	15730619	a	g	1157	0.052	0.9585	-+-	20	2.5	2	0.2865
X:15731340_T/C	X	15731340	t	c	1157	-0.077	0.9386	+-+	17.9	2.437	2	0.2957
X:15731555_G/A	X	15731555	a	g	1157	0.077	0.9385	-+-	18	2.438	2	0.2956
X:15731619_G/T	X	15731619	t	g	1157	0.077	0.9384	-+-	18	2.439	2	0.2954
X:15731766_C/G	X	15731766	c	g	1157	-0.053	0.9581	+-+	20.1	2.502	2	0.2861
X:15733769_A/T	X	15733769	a	t	1157	-0.715	0.4745	+-+	79.7	9.849	2	0.007268
X:15733994_A/G	X	15733994	a	g	1157	-0.091	0.9279	+-+	17.4	2.422	2	0.298
X:15733998_G/T	X	15733998	t	g	1157	0.601	0.5477	-++	0	1.389	2	0.4994
X:15734004_C/T	X	15734004	t	c	1157	0.115	0.9083	-+-	15.3	2.361	2	0.3072
X:15734295_T/C	X	15734295	t	c	1157	0.461	0.6445	+-+	0	0.295	2	0.8627
X:15736245_T/C	X	15736245	t	c	1157	0.503	0.615	+-+	0	0.795	2	0.6722
X:15736259_C/G	X	15736259	c	g	1157	-0.015	0.9879	+-+	23.5	2.615	2	0.2704
X:15736756_A/G	X	15736756	a	g	1157	-0.525	0.5997	+--	0	1.372	2	0.5037
X:15739312_C/T	X	15739312	t	c	1157	0.111	0.9113	-++	36.4	3.145	2	0.2076
X:15739909_A/G	X	15739909	a	g	1157	-0.442	0.6586	--+	74.8	7.943	2	0.01884
X:15740240_C/T	X	15740240	t	c	1157	-0.545	0.5861	-+-	0	0.93	2	0.6281
X:15741407_A/C	X	15741407	a	c	1157	-0.165	0.8692	+--	35.9	3.121	2	0.21
X:15742088_A/T	X	15742088	a	t	877	-0.231	0.817	+?-	0	0.214	1	0.6436
X:15742656_A/G	X	15742656	a	g	1157	-1.02	0.3078	---	0	1.083	2	0.5819
X:15743089_G/A	X	15743089	a	g	706	1.861	0.06277	?++	0	0.221	1	0.6382
X:15743608_C/T	X	15743608	t	c	1157	-0.88	0.3789	---	0	1.056	2	0.5899
X:15743645_C/G	X	15743645	c	g	1157	-0.864	0.3874	+--	0	1.091	2	0.5796
X:15745011_A/T	X	15745011	a	t	706	-0.367	0.7138	?-+	0	0.322	1	0.5707
X:15746122_C/A	X	15746122	a	c	1157	-0.528	0.5978	-+-	0	1.166	2	0.5583
X:15748225_C/T	X	15748225	t	c	1157	-0.195	0.8452	+-+	0	0.544	2	0.7618
X:15748814_T/C	X	15748814	t	c	1157	-0.105	0.9167	-++	0	0.269	2	0.874
X:15748839_T/C	X	15748839	t	c	1157	-0.101	0.9199	-++	0	0.272	2	0.8727
X:15749031_A/G	X	15749031	a	g	1157	-0.108	0.9137	-++	0	0.267	2	0.8751
X:15749298_T/C	X	15749298	t	c	1157	-0.517	0.6051	+--	0	1.245	2	0.5367
X:15750544_G/A	X	15750544	a	g	1157	-0.568	0.57	-+-	0	1.345	2	0.5104
X:15750940_G/A	X	15750940	a	g	706	-0.885	0.376	?--	0	0.007	1	0.934
X:15751842_T/C	X	15751842	t	c	1157	0.053	0.9577	-+-	0	1.079	2	0.583
X:15752878_C/T	X	15752878	t	c	1157	-0.589	0.5557	-+-	0	1.415	2	0.4929
X:15753266_G/A	X	15753266	a	g	877	2.109	0.03496	+?+	0	0.061	1	0.8044
X:15753498_T/C	X	15753498	t	c	706	-1.862	0.06266	?--	0	0.221	1	0.6383
X:15754474_G/A	X	15754474	a	g	706	0.088	0.9297	?-+	0	0.047	1	0.8275
X:15755848_G/A	X	15755848	a	g	1157	-0.57	0.5686	-+-	0	1.334	2	0.5133
X:15756827_T/C	X	15756827	t	c	1157	0.192	0.8479	-+-	0	0.594	2	0.7432
X:15756878_C/A	X	15756878	a	c	1157	-0.398	0.6908	---	0	0.241	2	0.8863
X:15758246_C/T	X	15758246	t	c	1157	-0.545	0.5859	-+-	0	1.434	2	0.4883
X:15759615_T/G	X	15759615	t	g	1157	0.619	0.5359	+-+	0	1.153	2	0.5619
X:15759633_T/C	X	15759633	t	c	877	-2.122	0.03382	-?-	0	0.055	1	0.8145
X:15761119_C/T	X	15761119	t	c	1157	-0.442	0.6583	-+-	0	1.714	2	0.4244
X:15762078_C/A	X	15762078	a	c	1157	-0.438	0.6612	-+-	0	1.755	2	0.4159
X:15762577_G/C	X	15762577	c	g	877	2.097	0.03598	+?+	0	0.056	1	0.8137
X:15763540_G/A	X	15763540	a	g	877	2.097	0.03598	+?+	0	0.056	1	0.8137
X:15764271_C/T	X	15764271	t	c	1157	-0.521	0.6025	+--	0	0.494	2	0.7812
X:15764447_C/T	X	15764447	t	c	1157	0.008	0.9937	+--	11.9	2.271	2	0.3213
X:15764584_A/G	X	15764584	a	g	1157	0.271	0.7861	+++	0	0.009	2	0.9956
X:15765244_A/G	X	15765244	a	g	877	-2.111	0.0348	-?-	0	0.05	1	0.8238
X:15765715_A/G	X	15765715	a	g	1157	0.232	0.8166	+++	0	0.011	2	0.9943
X:15767719_G/A	X	15767719	a	g	1157	1.303	0.1927	-++	14.2	2.33	2	0.3119
X:15770584_T/C	X	15770584	t	c	877	-0.471	0.6374	-?-	0	0.044	1	0.8333
X:15770650_T/C	X	15770650	t	c	1157	0.434	0.664	-++	0	0.63	2	0.7299
X:15770804_C/T	X	15770804	t	c	1157	-0.059	0.953	-++	0	1.325	2	0.5155
X:15770921_C/G	X	15770921	c	g	706	-1.822	0.06844	?--	0	0.179	1	0.672
X:15770974_A/G	X	15770974	a	g	1157	0.544	0.5861	-++	25.4	2.681	2	0.2618
X:15772055_C/T	X	15772055	t	c	877	1.914	0.05563	+?+	0	0.174	1	0.677
X:15773480_A/G	X	15773480	a	g	1157	0.949	0.3428	-++	48.1	3.856	2	0.1454
X:15773599_C/T	X	15773599	t	c	877	-0.201	0.841	+?-	3.2	1.033	1	0.3094
X:15773603_G/A	X	15773603	a	g	706	0.086	0.9313	?-+	0	0.048	1	0.8258
X:15773943_G/A	X	15773943	a	g	1157	-0.936	0.3492	+--	48	3.847	2	0.1461
X:15775530_G/A	X	15775530	a	g	1157	-0.943	0.3459	+--	48.4	3.875	2	0.1441
X:15775884_G/A	X	15775884	a	g	1157	-0.019	0.9852	-++	0	1.73	2	0.4212
X:15777237_C/T	X	15777237	t	c	1157	-0.016	0.9875	-++	0	1.744	2	0.4181
X:15777768_A/T	X	15777768	a	t	1157	0.016	0.9874	+--	0	1.744	2	0.4182
X:15777774_A/G	X	15777774	a	g	1157	-0.501	0.6163	---	0	0.019	2	0.9907
X:15778220_A/G	X	15778220	a	g	877	-1.914	0.05567	-?-	0	0.173	1	0.6773
X:15779181_C/T	X	15779181	t	c	1157	0.416	0.6773	+-+	3.7	2.077	2	0.354
X:15779446_C/T	X	15779446	t	c	877	0.425	0.6708	+?-	65.3	2.881	1	0.08961
X:15780252_G/A	X	15780252	a	g	1157	-0.926	0.3544	+--	46.4	3.733	2	0.1546
X:15780548_A/G	X	15780548	a	g	1157	0.025	0.9803	+--	0	1.771	2	0.4125
X:15780565_C/G	X	15780565	c	g	1157	-0.371	0.7104	++-	0	1.972	2	0.3731
X:15780978_G/A	X	15780978	a	g	877	-0.032	0.9742	+?-	0	0.15	1	0.6988
X:15781715_C/G	X	15781715	c	g	1157	1.138	0.2551	+-+	17.1	2.412	2	0.2993
X:15782443_A/G	X	15782443	a	g	1157	0.025	0.9803	+--	0	1.771	2	0.4125
X:15782450_C/T	X	15782450	t	c	1157	-0.922	0.3566	+--	46.7	3.754	2	0.1531
X:15785412_T/C	X	15785412	t	c	1157	0.429	0.6678	--+	0	0.894	2	0.6394
X:15785591_T/C	X	15785591	t	c	877	-1.916	0.05537	-?-	0	0.175	1	0.6755
X:15785933_G/A	X	15785933	a	g	1157	-0.922	0.3566	+--	46.7	3.754	2	0.1531
X:15786299_T/C	X	15786299	t	c	1157	0.001	0.9989	+--	0	1.7	2	0.4274
X:15787352_A/G	X	15787352	a	g	1157	0.023	0.9815	+--	0	1.772	2	0.4122
X:15788328_T/C	X	15788328	t	c	1157	0.975	0.3294	+-+	0	1.075	2	0.5843
X:15789892_C/T	X	15789892	t	c	1157	-1.192	0.2333	-+-	11.5	2.259	2	0.3232
X:15790333_A/G	X	15790333	a	g	1157	0.7	0.4836	-++	8.6	2.189	2	0.3347
X:15791177_G/A	X	15791177	a	g	877	1.915	0.05549	+?+	0	0.174	1	0.6762
X:15792098_G/A	X	15792098	a	g	1157	1.037	0.2996	+++	0	0.893	2	0.6399
X:15792962_C/T	X	15792962	t	c	1157	-0.995	0.3196	-++	84.2	12.67	2	0.001773
X:15793563_C/G	X	15793563	c	g	1157	-0.514	0.6075	-+-	0	1.613	2	0.4464
X:15793749_G/T	X	15793749	t	g	706	0.659	0.5097	?++	0	0.165	1	0.6845
X:15793774_C/A	X	15793774	a	c	1157	-0.07	0.9443	-++	0	1.472	2	0.479
X:15794278_A/G	X	15794278	a	g	1157	-1.474	0.1404	-+-	17.8	2.435	2	0.296
X:15794527_G/A	X	15794527	a	g	1157	-0.898	0.3692	+--	48.2	3.859	2	0.1452
X:15794764_G/A	X	15794764	a	g	1157	0.372	0.7097	+--	0	1.81	2	0.4046
X:15794815_G/A	X	15794815	a	g	877	1.927	0.05404	+?+	0	0.185	1	0.6675
X:15795664_C/G	X	15795664	c	g	1157	0.969	0.3326	-++	45.8	3.69	2	0.158
X:15796519_C/A	X	15796519	a	c	706	-1.124	0.2612	?--	0	0.042	1	0.8376
X:15796829_G/T	X	15796829	t	g	877	-0.848	0.3965	-?-	0	0.013	1	0.9101
X:15797754_G/T	X	15797754	t	g	1157	-0.961	0.3364	+--	46.4	3.73	2	0.1549
X:15798204_C/T	X	15798204	t	c	1157	-0.012	0.9906	-++	0	1.307	2	0.5202
X:15798227_A/G	X	15798227	a	g	1157	0.799	0.4246	-++	0	1.851	2	0.3963
X:15798400_A/G	X	15798400	a	g	706	1.44	0.15	?++	0	0.146	1	0.7023
X:15798490_C/G	X	15798490	c	g	1157	0.651	0.5149	-++	15.5	2.366	2	0.3064
X:15798583_A/G	X	15798583	a	g	706	1.439	0.1502	?++	0	0.147	1	0.7017
X:15799099_G/C	X	15799099	c	g	1157	-0.664	0.5068	+--	13.8	2.319	2	0.3136
X:15799789_A/G	X	15799789	a	g	706	-1.823	0.06831	?--	0	0.18	1	0.6712
X:15800405_A/G	X	15800405	a	g	1157	0.664	0.5068	-++	12.3	2.28	2	0.3198
X:15800600_A/G	X	15800600	a	g	1157	0.11	0.9121	+--	0	1.597	2	0.45
X:15800751_G/A	X	15800751	a	g	1157	-0.102	0.9184	-++	0	1.573	2	0.4554
X:15801330_A/C	X	15801330	a	c	1157	0.683	0.4946	-++	11.3	2.255	2	0.3239
X:15801643_A/G	X	15801643	a	g	1157	1.042	0.2975	+-+	0	0.943	2	0.624
X:15801956_G/A	X	15801956	a	g	1157	-0.12	0.9041	-++	0	1.622	2	0.4443
X:15802201_G/A	X	15802201	a	g	1157	-0.12	0.9041	-++	0	1.622	2	0.4443
X:15802800_C/G	X	15802800	c	g	1157	0.684	0.4941	-++	11.3	2.256	2	0.3237
X:15802984_C/T	X	15802984	t	c	1157	-0.12	0.9041	-++	0	1.622	2	0.4443
X:15803636_G/A	X	15803636	a	g	1157	-0.12	0.9041	-++	0	1.622	2	0.4443
X:15804984_G/A	X	15804984	a	g	1157	-0.679	0.4971	+--	10.6	2.238	2	0.3266
X:15805571_G/A	X	15805571	a	g	877	1.922	0.05458	+?+	0	0.181	1	0.6708
X:15805791_A/G	X	15805791	a	g	1157	0.686	0.4928	-++	11.4	2.258	2	0.3233
X:15805858_G/T	X	15805858	t	g	1157	-1.045	0.296	-+-	0	0.935	2	0.6265
X:15807131_A/G	X	15807131	a	g	1157	0.202	0.8398	+--	0	1.885	2	0.3896
X:15807229_A/T	X	15807229	a	t	877	1.244	0.2135	+?+	0	0.481	1	0.4879
X:15807867_T/G	X	15807867	t	g	877	-1.918	0.05513	-?-	0	0.177	1	0.6741
X:15808795_T/C	X	15808795	t	c	877	-1.918	0.0551	-?-	0	0.177	1	0.6739
X:15809836_G/A	X	15809836	a	g	1157	0.66	0.5094	-++	21.1	2.535	2	0.2816
X:15810064_C/T	X	15810064	t	c	1157	-0.135	0.8929	-++	0	1.645	2	0.4394
X:15810226_A/G	X	15810226	a	g	1157	-0.66	0.5092	+--	21.1	2.535	2	0.2815
X:15810604_C/T	X	15810604	t	c	1157	0.753	0.4514	-++	30.8	2.89	2	0.2358
X:15811730_A/T	X	15811730	a	t	1157	-0.774	0.4391	+--	28.5	2.799	2	0.2468
X:15812871_T/C	X	15812871	t	c	1157	0.796	0.4262	+++	0	0.103	2	0.9496
X:15813243_G/T	X	15813243	t	g	1157	0.121	0.9041	+-+	5.6	2.119	2	0.3467
X:15814250_G/C	X	15814250	c	g	1157	-0.741	0.4588	--+	47.8	3.833	2	0.1471
X:15814404_C/A	X	15814404	a	c	1157	0.151	0.8799	++-	0	0.185	2	0.9116
X:15814567_G/A	X	15814567	a	g	1157	0.149	0.8817	++-	0	0.183	2	0.9127
X:15814582_G/A	X	15814582	a	g	1157	-0.508	0.6113	---	0	0.376	2	0.8286
X:15815139_T/A	X	15815139	a	t	1157	-0.527	0.5985	---	0	0.364	2	0.8336
X:15815797_A/C	X	15815797	a	c	1157	0.602	0.5473	+++	0	0.214	2	0.8983
X:15817424_C/T	X	15817424	t	c	877	-0.596	0.551	-?+	0	0.414	1	0.5197
X:15817963_A/G	X	15817963	a	g	1157	0.563	0.5733	++-	47.1	3.78	2	0.1511
X:15819031_T/C	X	15819031	t	c	1157	-0.144	0.8855	--+	0	0.175	2	0.916
X:15819134_T/C	X	15819134	t	c	1157	0.485	0.6274	+++	0	0.251	2	0.8822
X:15819715_C/T	X	15819715	t	c	1157	-1.028	0.3039	---	0	0.495	2	0.7808
X:15820456_C/A	X	15820456	a	c	1157	-0.834	0.4041	--+	43.6	3.545	2	0.1699
X:15821254_T/C	X	15821254	t	c	1157	0.555	0.5791	+++	0	0.238	2	0.888
X:15821372_T/C	X	15821372	t	c	1157	0.555	0.5791	+++	0	0.238	2	0.888
X:15821500_A/G	X	15821500	a	g	1157	0.56	0.5753	+++	0	0.233	2	0.8902
X:15822013_C/T	X	15822013	t	c	1157	0.22	0.8261	+-+	0	0.449	2	0.7991
X:15822022_C/T	X	15822022	t	c	1157	-0.463	0.6431	---	0	0.266	2	0.8757
X:15822971_T/C	X	15822971	t	c	1157	0.463	0.6436	+++	0	0.264	2	0.8763
X:15823372_T/A	X	15823372	a	t	1157	-0.463	0.6436	---	0	0.264	2	0.8762
X:15824516_A/G	X	15824516	a	g	1157	0.782	0.4345	+++	0	0.042	2	0.979
X:15825474_G/A	X	15825474	a	g	1157	-0.463	0.6434	---	0	0.265	2	0.876
X:15826556_T/C	X	15826556	t	c	1157	0.519	0.6037	+++	0	0.376	2	0.8285
X:15826801_G/A	X	15826801	a	g	1157	-0.73	0.4656	--+	38.4	3.249	2	0.197
X:15827524_T/G	X	15827524	t	g	1157	0.429	0.668	++-	51.1	4.088	2	0.1295
X:15827563_C/T	X	15827563	t	c	1157	-0.519	0.6035	---	0	0.377	2	0.8283
X:15828040_G/T	X	15828040	t	g	877	0.742	0.4579	+?+	0	0.04	1	0.8419
X:15828670_C/T	X	15828670	t	c	1157	-0.519	0.6039	---	0	0.378	2	0.8278
X:15829029_A/C	X	15829029	a	c	1157	-0.24	0.8105	--+	44.1	3.579	2	0.167
X:15829435_C/G	X	15829435	c	g	1157	0.519	0.6035	+++	0	0.377	2	0.8282
X:15829555_C/T	X	15829555	t	c	706	-1.351	0.1766	?--	0	0.049	1	0.8251
X:15830410_G/A	X	15830410	a	g	1157	-0.52	0.6034	---	0	0.377	2	0.8281
X:15834819_G/C	X	15834819	c	g	1157	0.222	0.8241	+-+	0	0.443	2	0.8013
X:15834860_C/T	X	15834860	t	c	1157	-0.724	0.4688	+--	23.7	2.622	2	0.2696
X:15834983_T/C	X	15834983	t	c	1157	-0.27	0.7873	--+	44.6	3.609	2	0.1646
X:15836478_T/C	X	15836478	t	c	1157	0.21	0.8339	+--	61.2	5.153	2	0.07603
X:15836648_T/G	X	15836648	t	g	1157	0.464	0.6425	+++	0	0.265	2	0.8759
X:15837986_A/T	X	15837986	a	t	1157	0.934	0.3503	+++	0	0.139	2	0.9327
X:15838366_C/T	X	15838366	t	c	1157	-0.382	0.7024	--+	0	0.482	2	0.7857
X:15839075_A/G	X	15839075	a	g	1157	0.469	0.6391	+++	0	0.262	2	0.8774
X:15839662_G/A	X	15839662	a	g	1157	-0.525	0.5995	---	0	0.373	2	0.83
X:15840035_C/T	X	15840035	t	c	1157	-0.198	0.8427	-++	50.5	4.037	2	0.1329
X:15840686_G/A	X	15840686	a	g	1157	0.365	0.7149	+-+	0	0.731	2	0.6938
X:15841835_T/C	X	15841835	t	c	1157	0.465	0.6423	+++	0	0.265	2	0.8758
X:15841882_C/T	X	15841882	t	c	1157	-0.199	0.8426	-++	50.5	4.037	2	0.1329
X:15843363_G/A	X	15843363	a	g	1157	-0.761	0.4468	--+	38	3.228	2	0.1991
X:15843369_C/T	X	15843369	t	c	1157	-0.469	0.6391	---	0	0.262	2	0.8774
X:15846611_A/G	X	15846611	a	g	1157	0.6	0.5487	+++	0	0.2	2	0.9047
X:15847052_T/C	X	15847052	t	c	1157	0.296	0.7674	+--	55.4	4.483	2	0.1063
X:15847287_G/A	X	15847287	a	g	1157	-0.096	0.9236	-++	43.5	3.538	2	0.1705
X:15847508_A/G	X	15847508	a	g	1157	-0.383	0.7021	+--	57.6	4.714	2	0.0947
X:15847887_A/G	X	15847887	a	g	1157	0.464	0.6425	+++	0	0.265	2	0.876
X:15850365_A/G	X	15850365	a	g	1157	0.52	0.6029	+++	0	0.377	2	0.8284
X:15854519_A/G	X	15854519	a	g	1157	0.74	0.4595	++-	50.4	4.034	2	0.133
X:15854534_G/A	X	15854534	a	g	1157	0.189	0.8504	+-+	0	0.593	2	0.7434
X:15854900_G/C	X	15854900	c	g	1157	-0.52	0.6028	---	0	0.377	2	0.8282
X:15856587_C/T	X	15856587	t	c	1157	-0.52	0.6033	---	0	0.376	2	0.8287
X:15857334_C/T	X	15857334	t	c	877	0.491	0.6236	-?+	0	0.468	1	0.4941
X:15859598_G/T	X	15859598	t	g	1157	-0.137	0.8913	-++	58	4.757	2	0.09269
X:15860834_T/C	X	15860834	t	c	1157	0.74	0.4595	++-	50.4	4.034	2	0.133
X:15860917_C/T	X	15860917	t	c	1157	-0.52	0.6029	---	0	0.377	2	0.8284
X:15861367_T/G	X	15861367	t	g	1157	0.136	0.8918	+--	58	4.76	2	0.09256
X:15863276_T/C	X	15863276	t	c	1157	0.136	0.8918	+--	58	4.76	2	0.09256
X:15863296_T/C	X	15863296	t	c	1157	0.521	0.6025	+++	0	0.376	2	0.8286
X:15865390_T/G	X	15865390	t	g	1157	0.133	0.8938	+--	58	4.766	2	0.09225
X:15867144_C/T	X	15867144	t	c	1157	-0.132	0.8948	-++	58.1	4.769	2	0.09211
X:15867450_C/T	X	15867450	t	c	1157	-0.745	0.456	--+	50.1	4.007	2	0.1349
X:15868235_C/T	X	15868235	t	c	1157	-0.025	0.9803	--+	0	0.773	2	0.6794
X:15868305_T/C	X	15868305	t	c	1157	0.53	0.5958	+++	0	0.384	2	0.8252
X:15868480_G/A	X	15868480	a	g	1157	-0.082	0.9349	-++	55.6	4.509	2	0.1049
X:15868509_C/T	X	15868509	t	c	1157	-0.081	0.9352	-++	55.6	4.509	2	0.1049
X:15869313_C/T	X	15869313	t	c	1157	-0.742	0.458	--+	50.5	4.037	2	0.1328
X:15870125_C/A	X	15870125	a	c	1157	-0.527	0.5983	---	0	0.391	2	0.8224
X:15870127_A/C	X	15870127	a	c	1157	0.132	0.895	+--	58.1	4.771	2	0.09205
X:15872584_C/G	X	15872584	c	g	1157	0.91	0.3627	+++	0	0.037	2	0.9818
X:15874469_T/C	X	15874469	t	c	1157	0.797	0.4257	+++	0	0.148	2	0.9288
X:15874520_A/T	X	15874520	a	t	1157	-0.417	0.6766	+--	19	2.468	2	0.2911
X:15875411_A/T	X	15875411	a	t	1157	-1.043	0.2968	-+-	0	0.573	2	0.751
X:15880594_T/C	X	15880594	t	c	1157	0.256	0.7979	+--	64.8	5.69	2	0.05814
X:15880648_T/C	X	15880648	t	c	1157	0.707	0.4795	++-	53.1	4.268	2	0.1183
X:15880992_C/A	X	15880992	a	c	1157	0.257	0.7973	++-	53.2	4.271	2	0.1182
X:15881158_C/A	X	15881158	a	c	706	0.422	0.6733	?-+	25.1	1.335	1	0.248
X:15883462_A/C	X	15883462	a	c	877	-0.48	0.6312	-?+	0	0.898	1	0.3432
X:15883567_C/T	X	15883567	t	c	706	1.026	0.3051	?-+	58.8	2.428	1	0.1191
X:15884115_A/G	X	15884115	a	g	1157	0.669	0.5032	++-	50.9	4.07	2	0.1307
X:15884139_C/T	X	15884139	t	c	1157	-0.584	0.5592	-++	51.5	4.126	2	0.1271
X:15884792_C/T	X	15884792	t	c	1157	-0.09	0.9281	+-+	0	0.455	2	0.7967
X:15884931_C/T	X	15884931	t	c	877	-0.639	0.5227	-?-	0	0.265	1	0.6065
X:15885431_A/G	X	15885431	a	g	1157	0.107	0.9151	-+-	0	0.449	2	0.7989
X:15885470_T/C	X	15885470	t	c	1157	0.104	0.9171	-+-	0	0.452	2	0.7977
X:15886396_C/G	X	15886396	c	g	706	1.796	0.07256	?+-	79.8	4.956	1	0.026
X:15886885_A/G	X	15886885	a	g	1157	0.116	0.9074	++-	0	0.449	2	0.7987
X:15887258_G/A	X	15887258	a	g	1157	-0.133	0.8939	--+	0	0.443	2	0.8013
X:15887612_C/T	X	15887612	t	c	877	-0.818	0.4134	-?-	0	0.418	1	0.5178
X:15889631_G/A	X	15889631	a	g	1157	-0.117	0.9072	--+	0	0.449	2	0.7987
X:15890031_G/C	X	15890031	c	g	1157	-0.13	0.8962	--+	0	0.447	2	0.7998
X:15893998_C/G	X	15893998	c	g	1157	0.77	0.4413	++-	55.8	4.524	2	0.1042
X:15895014_A/T	X	15895014	a	t	1157	0.571	0.5677	+--	50.7	4.058	2	0.1315
X:15895866_C/T	X	15895866	t	c	1157	-0.541	0.5888	+--	52.1	4.178	2	0.1238
X:15896383_A/G	X	15896383	a	g	1157	-0.3	0.7645	++-	0	0.57	2	0.7521
X:15898752_G/A	X	15898752	a	g	1157	-0.524	0.6	-++	47.2	3.79	2	0.1503
X:15900219_C/T	X	15900219	t	c	1157	-0.112	0.9111	+-+	0	0.448	2	0.7994
X:15900226_T/C	X	15900226	t	c	1157	0.05	0.96	-+-	0	0.471	2	0.7902
X:15900328_A/G	X	15900328	a	g	1157	0.738	0.4606	++-	53.9	4.341	2	0.1141
X:15901118_C/A	X	15901118	a	c	877	0.107	0.9152	-?+	0	0.104	1	0.7468
X:15902164_C/T	X	15902164	t	c	1157	-0.785	0.4327	---	0	0.14	2	0.9324
X:15902429_T/G	X	15902429	t	g	1157	-0.278	0.7809	++-	0	0.545	2	0.7616
X:15903242_T/A	X	15903242	a	t	1157	-0.208	0.8355	--+	0	0.443	2	0.8014
X:15903719_G/A	X	15903719	a	g	1157	-0.204	0.8387	--+	0	0.443	2	0.8015
X:15903833_T/C	X	15903833	t	c	1157	0.208	0.8355	++-	0	0.443	2	0.8014
X:15904664_C/T	X	15904664	t	c	1157	-0.218	0.8275	--+	0	0.444	2	0.8011
X:15906028_T/C	X	15906028	t	c	1157	-0.161	0.8718	++-	0	0.346	2	0.8409
X:15907473_T/C	X	15907473	t	c	1157	-0.321	0.7486	++-	0	0.481	2	0.7864
X:15908041_A/G	X	15908041	a	g	1157	-0.324	0.7456	++-	0	0.488	2	0.7837
X:15909735_T/C	X	15909735	t	c	1157	-0.152	0.8793	++-	0	0.367	2	0.8325
X:15910258_A/G	X	15910258	a	g	1157	-0.325	0.7455	++-	0	0.487	2	0.7838
X:15911606_C/T	X	15911606	t	c	1157	0.326	0.7443	--+	0	0.49	2	0.7829
X:15912029_A/G	X	15912029	a	g	1157	0.73	0.4651	++-	53.9	4.338	2	0.1143
X:15913528_A/G	X	15913528	a	g	1157	0.507	0.6122	-++	0	0.519	2	0.7715
X:15914408_C/T	X	15914408	t	c	706	0.399	0.6902	?-+	0	0.169	1	0.681
X:15914710_G/A	X	15914710	a	g	706	-0.105	0.9165	?-+	0	0.382	1	0.5363
X:15914837_G/A	X	15914837	a	g	1157	-0.507	0.6121	+--	0	0.518	2	0.7718
X:15915090_G/C	X	15915090	c	g	1157	-0.159	0.8736	--+	0	0.383	2	0.8255
X:15915694_C/T	X	15915694	t	c	1157	-0.538	0.5905	-+-	33.1	2.988	2	0.2245
X:15917463_C/T	X	15917463	t	c	1157	-0.505	0.6136	+--	0	0.514	2	0.7735
X:15918147_A/C	X	15918147	a	c	1157	0.585	0.5585	+--	47.5	3.813	2	0.1486
X:15918956_C/A	X	15918956	a	c	1157	-0.251	0.802	-+-	0	0.722	2	0.6969
X:15919372_G/T	X	15919372	t	g	1157	0.166	0.8681	--+	0	0.355	2	0.8373
X:15919428_G/A	X	15919428	a	g	1157	1.64	0.101	+++	0	0.129	2	0.9374
X:15920070_G/A	X	15920070	a	g	1157	-0.433	0.6654	+--	0	0.634	2	0.7285
X:15920120_C/T	X	15920120	t	c	1157	-0.001	0.9988	-+-	0	0.302	2	0.86
X:15921235_C/T	X	15921235	t	c	1157	0.259	0.7958	-++	0	0.3	2	0.8606
X:15921266_T/G	X	15921266	t	g	1157	0.684	0.4941	++-	45.3	3.653	2	0.1609
X:15923896_C/T	X	15923896	t	c	1157	-0.866	0.3867	--+	21.8	2.557	2	0.2785
X:15924057_G/A	X	15924057	a	g	1157	-0.888	0.3747	--+	44.6	3.608	2	0.1647
X:15924948_A/T	X	15924948	a	t	1157	0.805	0.4209	++-	53.4	4.288	2	0.1172
X:15925375_C/T	X	15925375	t	c	1157	0.418	0.6757	+-+	0	0.381	2	0.8266
X:15925632_A/C	X	15925632	a	c	1157	0.805	0.4209	++-	53.4	4.288	2	0.1172
X:15925801_C/T	X	15925801	t	c	1157	-1.078	0.2812	--+	31.9	2.935	2	0.2305
X:15926212_C/T	X	15926212	t	c	1157	-1.078	0.2812	--+	31.9	2.935	2	0.2305
X:15928168_A/C	X	15928168	a	c	1157	1.044	0.2967	++-	28.3	2.788	2	0.2481
X:15929643_C/G	X	15929643	c	g	1157	0.851	0.3949	++-	55.5	4.491	2	0.1059
X:15929669_C/G	X	15929669	c	g	1157	0.851	0.3948	++-	55.5	4.49	2	0.1059
X:15929748_T/C	X	15929748	t	c	1157	1.125	0.2606	++-	36.2	3.135	2	0.2086
X:15930181_G/A	X	15930181	a	g	1157	-0.557	0.5775	+--	0	0.704	2	0.7032
X:15930505_T/G	X	15930505	t	g	1157	0.851	0.3946	++-	55.5	4.491	2	0.1059
X:15930798_C/T	X	15930798	t	c	1157	0.175	0.8612	+-+	0	0.753	2	0.6863
X:15932483_G/C	X	15932483	c	g	1157	-0.771	0.441	--+	51.7	4.139	2	0.1262
X:15933163_A/G	X	15933163	a	g	1157	-0.251	0.8019	-+-	0	0.749	2	0.6876
X:15934143_G/A	X	15934143	a	g	1157	0.269	0.7877	+-+	0	0.751	2	0.6869
X:15934611_T/C	X	15934611	t	c	1157	0.714	0.4752	++-	48.7	3.901	2	0.1422
X:15934941_G/A	X	15934941	a	g	1157	0.644	0.5197	+-+	0	0.316	2	0.854
X:15934945_A/C	X	15934945	a	c	1157	-0.269	0.7877	-+-	0	0.751	2	0.6869
X:15935755_T/C	X	15935755	t	c	1157	-0.324	0.7458	-+-	0	0.774	2	0.6793
X:15936069_T/G	X	15936069	t	g	1157	-0.28	0.7797	-+-	0	0.764	2	0.6824
X:15937949_C/G	X	15937949	c	g	1157	-0.314	0.7538	-+-	0	0.276	2	0.8713
X:15939146_G/A	X	15939146	a	g	1157	-0.931	0.3521	--+	29.7	2.847	2	0.2409
X:15939994_T/A	X	15939994	a	t	1157	-0.726	0.4679	--+	51.6	4.136	2	0.1265
X:15940633_C/G	X	15940633	c	g	1157	0.678	0.4978	++-	49.2	3.941	2	0.1394
X:15940636_G/C	X	15940636	c	g	1157	-0.678	0.4979	--+	49.2	3.941	2	0.1394
X:15941260_G/C	X	15941260	c	g	1157	0.282	0.7783	+-+	0	0.759	2	0.6843
X:15941853_T/C	X	15941853	t	c	1157	1.099	0.2718	++-	34	3.031	2	0.2197
X:15942084_T/C	X	15942084	t	c	1157	1.099	0.2716	++-	34	3.03	2	0.2198
X:15943203_G/A	X	15943203	a	g	1157	-0.299	0.7653	-+-	0	0.662	2	0.7181
X:15943349_C/A	X	15943349	a	c	1157	-0.076	0.9395	--+	27.1	2.743	2	0.2538
X:15943667_C/T	X	15943667	t	c	877	1.067	0.2858	+?+	0	0.041	1	0.8404
X:15943886_C/T	X	15943886	t	c	1157	0.298	0.7657	+-+	0	0.777	2	0.6779
X:15944227_A/G	X	15944227	a	g	1157	0.714	0.4752	++-	52.5	4.214	2	0.1216
X:15945012_G/A	X	15945012	a	g	1157	-0.94	0.3474	--+	29.6	2.84	2	0.2418
X:15945700_C/T	X	15945700	t	c	1157	-0.532	0.5948	+--	0	0.679	2	0.712
X:15947000_G/A	X	15947000	a	g	1157	0.387	0.6986	+-+	0	0.859	2	0.6509
X:15948074_A/T	X	15948074	a	t	1157	0.413	0.6795	-++	0	0.42	2	0.8104
X:15948553_G/C	X	15948553	c	g	1157	-0.465	0.6422	-++	31.4	2.915	2	0.2328
X:15953498_A/T	X	15953498	a	t	1157	0.566	0.5715	+--	42.4	3.47	2	0.1764
X:15954374_C/A	X	15954374	a	c	1157	0.665	0.5058	+++	0	0.058	2	0.9715
X:15956842_C/A	X	15956842	a	c	1157	-0.747	0.4554	-++	42.8	3.498	2	0.1739
X:15957053_A/G	X	15957053	a	g	1157	0.567	0.571	+--	39.6	3.313	2	0.1908
X:15957302_T/C	X	15957302	t	c	1157	0.745	0.4564	+--	42.9	3.501	2	0.1737
X:15958759_G/A	X	15958759	a	g	877	-0.297	0.7664	+?-	0.7	1.007	1	0.3157
X:15959485_A/G	X	15959485	a	g	877	-0.56	0.5754	+?-	68.2	3.142	1	0.07631
X:15959691_G/A	X	15959691	a	g	1157	-0.743	0.4574	-++	43	3.506	2	0.1732
X:15960738_C/A	X	15960738	a	c	1157	-0.568	0.57	-++	39.6	3.312	2	0.1909
X:15961179_A/G	X	15961179	a	g	706	-1.495	0.1349	?--	0	0.027	1	0.869
X:15964845_T/A	X	15964845	a	t	1157	-0.698	0.4852	--+	29.6	2.842	2	0.2415
X:15965088_G/A	X	15965088	a	g	1157	-0.55	0.5826	---	0	0.31	2	0.8562
X:15968540_A/G	X	15968540	a	g	1157	0.743	0.4573	+--	43	3.506	2	0.1732
X:15969471_C/T	X	15969471	t	c	1157	-0.569	0.5697	-++	39.6	3.311	2	0.191
X:15969727_A/T	X	15969727	a	t	1157	0.743	0.4573	+--	43	3.506	2	0.1732
X:15974090_G/C	X	15974090	c	g	1157	-0.743	0.4573	-++	43	3.506	2	0.1732
X:15974556_T/C	X	15974556	t	c	1157	0.743	0.4573	+--	43	3.506	2	0.1732
X:15974883_G/A	X	15974883	a	g	1157	-0.745	0.4564	-++	42.9	3.501	2	0.1737
X:15976645_G/T	X	15976645	t	g	1157	-0.754	0.4506	-++	42.3	3.469	2	0.1765
X:15976976_G/T	X	15976976	t	g	1157	-0.863	0.3883	-++	60.8	5.103	2	0.07797
X:15977110_C/G	X	15977110	c	g	1157	0.153	0.8781	+--	0	0.643	2	0.7252
X:15977435_G/A	X	15977435	a	g	1157	-0.779	0.4361	-++	56.2	4.567	2	0.1019
X:15978506_C/G	X	15978506	c	g	1157	0.869	0.3846	+--	60.6	5.075	2	0.07907
X:15979215_T/A	X	15979215	a	t	1157	-0.839	0.4017	-++	48.7	3.899	2	0.1424
X:15979827_G/A	X	15979827	a	g	1157	-0.153	0.8782	-++	0	0.643	2	0.7251
X:15981079_T/C	X	15981079	t	c	1157	-0.132	0.8952	--+	0	0.182	2	0.913
X:15981444_A/C	X	15981444	a	c	1157	-0.03	0.9758	+--	0	0.405	2	0.8166
X:15984779_C/T	X	15984779	t	c	1157	-0.849	0.3957	-++	13.3	2.307	2	0.3155
X:15985286_T/C	X	15985286	t	c	1157	0.846	0.3975	++-	4.5	2.094	2	0.351
X:15986365_T/G	X	15986365	t	g	1157	0.679	0.4971	+--	0	1.627	2	0.4434
X:15986697_T/C	X	15986697	t	c	1157	0.611	0.5414	+++	0	0.395	2	0.8207
X:15987207_C/G	X	15987207	c	g	1157	0.679	0.4971	+--	0	1.627	2	0.4434
X:15989490_G/A	X	15989490	a	g	1157	-0.62	0.5353	---	0	0.414	2	0.8129
X:15990334_T/C	X	15990334	t	c	1157	0.41	0.6816	++-	0	1.018	2	0.6012
X:15991529_C/G	X	15991529	c	g	1157	0.679	0.4971	+--	0	1.626	2	0.4435
X:15994986_T/C	X	15994986	t	c	1157	0.679	0.497	+--	0	1.626	2	0.4435
X:15995917_C/T	X	15995917	t	c	1157	-0.679	0.497	-++	0	1.626	2	0.4435
X:15995918_G/A	X	15995918	a	g	1157	0.277	0.7814	-++	0	0.393	2	0.8217
X:15996401_G/A	X	15996401	a	g	877	0.285	0.7759	-?+	0	0.981	1	0.3219
X:15997015_T/G	X	15997015	t	g	1157	0.679	0.4971	+--	0	1.626	2	0.4434
X:15997038_T/G	X	15997038	t	g	1157	0.612	0.5408	+++	0	0.602	2	0.7402
X:15997636_C/T	X	15997636	t	c	1157	-0.679	0.4971	-++	0	1.626	2	0.4434
X:15999355_G/T	X	15999355	t	g	1157	-0.679	0.4971	-++	0	1.626	2	0.4434
X:15999390_G/C	X	15999390	c	g	1157	0.276	0.7824	-++	0	0.39	2	0.8228
X:15999419_T/C	X	15999419	t	c	1157	0.679	0.4971	+--	0	1.626	2	0.4434
X:15999559_T/A	X	15999559	a	t	1157	-0.747	0.4552	-++	0	1.848	2	0.3968
X:15999572_T/A	X	15999572	a	t	1157	-0.371	0.7108	-++	23.8	2.625	2	0.2691
X:16000058_C/T	X	16000058	t	c	1157	-0.679	0.4971	-++	0	1.626	2	0.4434
X:16000141_G/C	X	16000141	c	g	1157	-0.679	0.4971	-++	0	1.626	2	0.4434
X:16000666_A/T	X	16000666	a	t	1157	0.33	0.7416	+-+	46.2	3.717	2	0.1559
X:16000866_T/G	X	16000866	t	g	1157	1.112	0.266	+++	0	0.306	2	0.8581
X:16004205_G/A	X	16004205	a	g	1157	0.859	0.3902	+++	0	0.673	2	0.7143
X:16007082_A/T	X	16007082	a	t	1157	0.61	0.5421	+--	0	1.413	2	0.4934
X:16008309_G/A	X	16008309	a	g	1157	-0.663	0.5073	-++	0	1.575	2	0.455
X:16009043_T/C	X	16009043	t	c	1157	0.663	0.5073	+--	0	1.575	2	0.455
X:16012205_A/G	X	16012205	a	g	1157	-1.176	0.2395	-+-	13.3	2.305	2	0.3158
X:16013595_G/T	X	16013595	t	g	1157	-0.22	0.8255	--+	33.8	3.022	2	0.2206
X:16013652_A/G	X	16013652	a	g	1157	0.136	0.8919	+-+	0	0.723	2	0.6965
X:16014432_A/G	X	16014432	a	g	1157	-0.002	0.9988	++-	51.7	4.145	2	0.1259
X:16014851_A/G	X	16014851	a	g	1157	0.236	0.8134	++-	33.7	3.017	2	0.2213
X:16015737_A/T	X	16015737	a	t	1157	0.259	0.7954	++-	33.6	3.011	2	0.222
X:16016196_T/C	X	16016196	t	c	1157	1.139	0.2549	-++	0.4	2.008	2	0.3663
X:16016611_C/T	X	16016611	t	c	1157	1.018	0.3085	+-+	0	0.476	2	0.7883
X:16017419_G/A	X	16017419	a	g	1157	0.056	0.955	--+	0	0.7	2	0.7046
X:16018111_T/C	X	16018111	t	c	1157	0.601	0.548	+++	0	0.682	2	0.7111
X:16018163_G/T	X	16018163	t	g	1157	-0.263	0.7928	--+	0	0.734	2	0.6926
X:16018866_T/C	X	16018866	t	c	1157	-0.117	0.9066	-+-	0	0.221	2	0.8954
X:16020739_G/T	X	16020739	t	g	1157	0.112	0.9107	+-+	0	1.754	2	0.4161
X:16020859_C/T	X	16020859	t	c	1157	0.546	0.5852	+++	0	0.158	2	0.9241
X:16022301_A/C	X	16022301	a	c	877	0.206	0.8371	+?-	0	0.213	1	0.6446
X:16024100_C/T	X	16024100	t	c	1157	-0.053	0.9578	--+	0	0.732	2	0.6935
X:16024261_G/A	X	16024261	a	g	1157	0.693	0.4884	+++	0	0.264	2	0.8762
X:16024536_T/C	X	16024536	t	c	1157	-0.646	0.5184	---	0	0.221	2	0.8953
X:16025407_T/A	X	16025407	a	t	1157	0.262	0.7933	+-+	0	0.353	2	0.838
X:16025758_C/A	X	16025758	a	c	1157	0.532	0.5949	+++	0	0.148	2	0.9288
X:16027317_T/C	X	16027317	t	c	1157	0.852	0.3942	++-	0	1.722	2	0.4226
X:16027485_T/A	X	16027485	a	t	706	1.098	0.2723	?-+	42.6	1.743	1	0.1867
X:16027560_C/A	X	16027560	a	c	1157	0.118	0.9064	+-+	0	1.766	2	0.4136
X:16027561_G/T	X	16027561	t	g	1157	0.118	0.9064	+-+	0	1.766	2	0.4136
X:16027939_A/C	X	16027939	a	c	877	2.063	0.03912	+?+	0	0.607	1	0.436
X:16028152_C/T	X	16028152	t	c	1157	0.249	0.803	+--	0	0.455	2	0.7965
X:16029196_A/G	X	16029196	a	g	706	-0.132	0.8952	?+-	0	0.615	1	0.433
X:16029341_C/G	X	16029341	c	g	706	-1.236	0.2165	?+-	64.3	2.805	1	0.09397
X:16029787_T/G	X	16029787	t	g	1157	-0.242	0.8087	-+-	0	0.195	2	0.9071
X:16031165_G/A	X	16031165	a	g	877	-0.35	0.726	-?-	0	0.043	1	0.8363
X:16031425_T/C	X	16031425	t	c	1157	1.006	0.3143	++-	6.1	2.13	2	0.3447
X:16032011_A/G	X	16032011	a	g	1157	0.024	0.9811	++-	0	0.68	2	0.7117
X:16033734_G/C	X	16033734	c	g	1157	-0.286	0.7747	-+-	0	1.818	2	0.403
X:16034878_G/T	X	16034878	t	g	1157	-0.442	0.6583	--+	19.7	2.49	2	0.288
X:16036891_T/C	X	16036891	t	c	1157	1.151	0.2499	++-	0	1.541	2	0.4627
X:16038145_G/A	X	16038145	a	g	1157	-0.264	0.7916	-+-	0	0.078	2	0.9616
X:16038342_C/T	X	16038342	t	c	1157	0.537	0.5915	++-	0	0.501	2	0.7782
X:16039143_G/A	X	16039143	a	g	1157	0.438	0.6617	++-	0	0.482	2	0.7857
X:16039700_A/G	X	16039700	a	g	1157	-0.32	0.7489	--+	0	0.408	2	0.8154
X:16039803_T/G	X	16039803	t	g	1157	-0.334	0.738	--+	0	0.413	2	0.8134
X:16041169_A/G	X	16041169	a	g	1157	-0.337	0.7361	--+	0	0.409	2	0.815
X:16041283_G/A	X	16041283	a	g	1157	0.363	0.7169	++-	0	0.471	2	0.7903
X:16041923_C/T	X	16041923	t	c	877	-2.58	0.009868	-?-	46.3	1.863	1	0.1723
X:16041954_G/T	X	16041954	t	g	1157	0.363	0.7168	++-	0	0.471	2	0.7904
X:16042662_C/T	X	16042662	t	c	1157	-0.525	0.5996	+--	21.2	2.539	2	0.281
X:16042764_A/G	X	16042764	a	g	1157	-0.439	0.6607	--+	0	0.493	2	0.7816
X:16044868_T/A	X	16044868	a	t	1157	-2.617	0.008871	---	0	0.339	2	0.844
X:16045122_G/A	X	16045122	a	g	1157	0.362	0.7171	++-	0	0.47	2	0.7907
X:16045672_A/G	X	16045672	a	g	706	0.09	0.9285	?-+	0	0.053	1	0.8175
X:16046372_G/C	X	16046372	c	g	1157	0.436	0.6631	++-	0	0.297	2	0.862
X:16048056_G/T	X	16048056	t	g	1157	-0.793	0.4277	+--	29.6	2.843	2	0.2414
X:16048548_A/G	X	16048548	a	g	1157	1.21	0.2263	+++	0	0.292	2	0.8643
X:16051807_C/T	X	16051807	t	c	1157	0.185	0.8531	++-	0	0.969	2	0.6161
X:16057044_G/A	X	16057044	a	g	877	0.577	0.5636	-?+	45.4	1.831	1	0.176
X:16058728_C/T	X	16058728	t	c	1157	0.105	0.9164	-++	0	1.64	2	0.4403
X:16060679_C/T	X	16060679	t	c	706	0.928	0.3534	?-+	53.7	2.158	1	0.1418
X:16063305_G/A	X	16063305	a	g	1157	1.538	0.1241	+-+	27.1	2.745	2	0.2535
X:16067595_G/T	X	16067595	t	g	1157	-0.463	0.6432	-+-	0	0.867	2	0.6483
X:16071445_G/A	X	16071445	a	g	1157	-0.949	0.3426	---	0	0.314	2	0.8548
X:16073657_C/G	X	16073657	c	g	706	0.418	0.6757	?++	0	0.151	1	0.6973
X:16077055_C/T	X	16077055	t	c	877	0.555	0.5792	+?-	57.9	2.373	1	0.1235
X:16077310_C/T	X	16077310	t	c	1157	1.378	0.1682	-++	0	1.793	2	0.4081
X:16079048_T/C	X	16079048	t	c	877	-0.185	0.8535	+?-	0	0.788	1	0.3747
X:16079056_A/G	X	16079056	a	g	877	-0.185	0.8535	+?-	0	0.788	1	0.3747
X:16086949_T/C	X	16086949	t	c	1157	-0.822	0.4109	---	0	0.215	2	0.898
X:16087701_C/T	X	16087701	t	c	1157	0.271	0.7868	++-	0	0.351	2	0.8392
X:16100303_C/T	X	16100303	t	c	1157	0.391	0.6954	++-	0	0.157	2	0.9243
X:16101909_A/G	X	16101909	a	g	1157	-0.034	0.9729	++-	0	1.818	2	0.403
X:16103439_A/G	X	16103439	a	g	1157	-0.156	0.8761	-+-	0	1.976	2	0.3723
X:16105838_G/A	X	16105838	a	g	1157	0.107	0.9145	++-	0	0.047	2	0.9766
X:16108832_T/C	X	16108832	t	c	1157	0.911	0.3626	++-	0	1.719	2	0.4233
X:16108911_T/C	X	16108911	t	c	1157	-0.881	0.3781	+--	14.2	2.332	2	0.3116
X:16109235_T/A	X	16109235	a	t	1157	0.458	0.6471	+-+	14	2.325	2	0.3128
X:16109330_T/A	X	16109330	a	t	1157	-2.657	0.007881	---	0	1.748	2	0.4173
X:16109979_G/A	X	16109979	a	g	877	-1.325	0.1852	-?-	0	0.23	1	0.6317
X:16111201_A/G	X	16111201	a	g	877	-0.284	0.7765	+?-	0	0.98	1	0.3223
X:16111505_G/A	X	16111505	a	g	1157	-0.15	0.8811	-+-	0	0.177	2	0.9151
X:16111646_T/C	X	16111646	t	c	1157	0.164	0.8698	+-+	0	0.177	2	0.9153
X:16111727_T/C	X	16111727	t	c	1157	0.103	0.9179	+-+	0	0.184	2	0.912
X:16111873_T/C	X	16111873	t	c	1157	0.103	0.9177	+-+	0	0.184	2	0.9123
X:16112281_A/G	X	16112281	a	g	1157	0.103	0.9177	+-+	0	0.184	2	0.9123
X:16113366_C/T	X	16113366	t	c	1157	-0.017	0.9868	++-	0	0.214	2	0.8987
X:16113849_T/G	X	16113849	t	g	1157	0.02	0.9839	--+	0	0.132	2	0.9363
X:16114088_T/C	X	16114088	t	c	1157	0.014	0.9889	--+	0	0.215	2	0.8982
X:16114981_C/T	X	16114981	t	c	1157	-0.059	0.9532	++-	0	0.197	2	0.9061
X:16115275_A/G	X	16115275	a	g	1157	0.059	0.9532	--+	0	0.197	2	0.9061
X:16116302_C/A	X	16116302	a	c	1157	-0.059	0.953	++-	0	0.198	2	0.9057
X:16116789_T/C	X	16116789	t	c	1157	0.003	0.9977	--+	0	0.226	2	0.8929
X:16116964_A/G	X	16116964	a	g	1157	-0.001	0.9992	--+	0	0.231	2	0.891
X:16117253_C/T	X	16117253	t	c	1157	-0.081	0.9354	++-	0	0.208	2	0.9011
X:16118331_G/A	X	16118331	a	g	1157	0.072	0.9426	++-	0	0.178	2	0.9148
X:16118484_C/T	X	16118484	t	c	1157	0.035	0.972	++-	0	0.265	2	0.8759
X:16119778_A/G	X	16119778	a	g	1157	0.051	0.9593	+-+	0	0.255	2	0.8803
X:16120997_T/C	X	16120997	t	c	1157	0.042	0.9665	+-+	0	0.27	2	0.8735
X:16122985_A/G	X	16122985	a	g	1157	0.089	0.9292	+-+	0	0.267	2	0.8749
X:16123181_C/T	X	16123181	t	c	1157	-0.089	0.929	-+-	0	0.267	2	0.8751
X:16125759_C/T	X	16125759	t	c	1157	-0.176	0.8605	-+-	0	0.45	2	0.7983
X:16126647_G/A	X	16126647	a	g	1157	-0.173	0.8623	-+-	0	0.448	2	0.7991
X:16126705_C/T	X	16126705	t	c	1157	-0.158	0.8742	-+-	0	0.436	2	0.8043
X:16126935_G/A	X	16126935	a	g	1157	-0.177	0.8599	-+-	0	0.449	2	0.7989
X:16127159_T/G	X	16127159	t	g	1157	0.178	0.8584	+-+	0	0.444	2	0.8007
X:16128049_A/G	X	16128049	a	g	877	-0.395	0.6931	+?-	41.6	1.712	1	0.1908
X:16128703_A/G	X	16128703	a	g	1157	0.183	0.855	+-+	0	0.434	2	0.8047
X:16128769_G/A	X	16128769	a	g	1157	0.02	0.9841	-+-	0	0.298	2	0.8614
X:16128800_C/T	X	16128800	t	c	1157	-0.064	0.9493	-+-	0	0.358	2	0.836
X:16129235_C/T	X	16129235	t	c	1157	-0.184	0.8541	-+-	0	0.432	2	0.8059
X:16129365_C/T	X	16129365	t	c	1157	1.186	0.2356	-++	0	1.338	2	0.5122
X:16129696_G/A	X	16129696	a	g	1157	-0.138	0.8903	-+-	0	0.393	2	0.8217
X:16130098_C/T	X	16130098	t	c	1157	-0.255	0.799	++-	0	1.448	2	0.4849
X:16130595_G/A	X	16130595	a	g	1157	-0.188	0.851	-+-	0	0.423	2	0.8096
X:16132230_G/C	X	16132230	c	g	1157	-0.558	0.5771	++-	0	1.884	2	0.3898
X:16133646_C/G	X	16133646	c	g	877	-0.046	0.9631	+?-	0	0.153	1	0.6956
X:16135131_A/G	X	16135131	a	g	877	0.872	0.3831	-?+	59.9	2.495	1	0.1142
X:16135745_C/T	X	16135745	t	c	1157	-0.238	0.8119	-+-	0	0.402	2	0.818
X:16135823_A/G	X	16135823	a	g	1157	0.281	0.7787	+-+	0	0.441	2	0.802
X:16139160_G/A	X	16139160	a	g	1157	-0.149	0.8819	-+-	0	0.339	2	0.8439
X:16139249_G/A	X	16139249	a	g	877	0.749	0.4538	+?-	23.2	1.302	1	0.2538
X:16140456_T/C	X	16140456	t	c	1157	0.149	0.8819	+-+	0	0.34	2	0.8438
X:16140802_T/C	X	16140802	t	c	877	0.386	0.6993	-?+	67.2	3.053	1	0.08059
X:16143867_C/T	X	16143867	t	c	877	-0.921	0.3569	+?-	57.4	2.347	1	0.1255
X:16144558_C/T	X	16144558	t	c	1157	-0.688	0.4917	--+	0	1.89	2	0.3887
X:16144771_G/C	X	16144771	c	g	1157	0.336	0.7371	++-	0	1.056	2	0.5898
X:16146554_C/T	X	16146554	t	c	1157	-0.157	0.8754	-+-	0	0.345	2	0.8416
X:16150438_C/T	X	16150438	t	c	1157	0.168	0.8666	++-	0	0.308	2	0.8571
X:16150749_C/A	X	16150749	a	c	706	0.95	0.342	?-+	55	2.224	1	0.1359
X:16151570_G/C	X	16151570	c	g	1157	0.366	0.7141	++-	0	1.242	2	0.5374
X:16151693_C/A	X	16151693	a	c	1157	-0.139	0.8894	-+-	0	0.334	2	0.8463
X:16152688_T/C	X	16152688	t	c	1157	0.205	0.838	+-+	0	0.375	2	0.8288
X:16154930_A/G	X	16154930	a	g	1157	0.228	0.8198	+-+	0	0.393	2	0.8214
X:16155676_T/C	X	16155676	t	c	1157	-0.331	0.741	---	0	0.079	2	0.9611
X:16156489_G/A	X	16156489	a	g	1157	-0.149	0.8817	-+-	0	0.339	2	0.844
X:16157689_C/A	X	16157689	a	c	1157	-0.358	0.7205	-+-	0	0.492	2	0.7819
[truncated: 671 more rows]
